# Supplementary material for: Poly[μ-aqua-aqua­(μ-benzene-1,2,4,5-tetra­carboxyl­ato)gadolinate(III)potassium(I)]
Source: Acta Crystallogr Sect E Struct Rep Online. 2011 May 11;67(Pt 6):m736. doi: 10.1107/S1600536811016254 (PMC3120476; doi:10.1107/S1600536811016254)
Supplement: Supplementary file 1 [file e-67-0m736-sup1.cif]

##############################################################################
#                                                                            #
# This CIF contains the data in a paper accepted for publication in          #
# Acta Crystallographica Section E. It conforms to the requirements of       #
# Notes for Authors for Acta Crystallographica Section E, and has been       #
# peer reviewed under the auspices of the IUCr Commission on Journals.       #
#                                                                            #
# Full details of the Crystallographic Information File format               #
# are given in the paper "The Crystallographic Information File (CIF):       #
# a New Standard Archive File for Crystallography" by S. R. Hall, F. H.      #
# Allen and I. D. Brown [Acta Cryst. (1991), A47, 655-685].                  #
#                                                                            #
# The current version of the core CIF dictionary is obtainable from          #
# ftp://ftp.iucr.org/pub/cif_core.dic.                                       #
#                                                                            #
# Software is freely available for graphical display of the structure(s)     #
# in this CIF. For information consult the CIF software page                 #
# http://www.iucr.org/resources/cif/software.                                #
#                                                                            #
# This file may be used for bona fide research purposes within the           #
# scientific community so long as proper attribution is given to the journal # 
# article from which it was obtained.                                        #
#                                                                            #
##############################################################################
data_I
_audit_creation_method     SHELXL-97
_chemical_name_systematic
;
Poly[\m-aqua-aqua(\m-benzene-1,2,4,5-
tetracarboxylato)gadolinate(III)potassium(I)]
;
_chemical_name_common     ?
_chemical_formula_moiety     'C10 H6 Gd K O10'
_chemical_formula_sum     'C10 H6 Gd K O10'
_chemical_formula_iupac     '[K Gd (C10 H2 O8) (H2 O)2]'
_chemical_formula_weight     482.50
_chemical_melting_point     ?
_symmetry_cell_setting     monoclinic
_symmetry_space_group_name_H-M     'P 21/c'
_symmetry_space_group_name_hall     '-P 2ybc'
loop_
    _symmetry_equiv_pos_as_xyz
    'x, y, z'
    '-x, y+1/2, -z+1/2'
    '-x, -y, -z'
    'x, -y-1/2, z-1/2'
_cell_length_a     8.90030(10)
_cell_length_b     7.78160(10)
_cell_length_c     17.5150(3)
_cell_angle_alpha     90.00
_cell_angle_beta     91.8570(10)
_cell_angle_gamma     90.00
_cell_volume     1212.43(3)
_cell_formula_units_Z     4
_cell_measurement_reflns_used     2537
_cell_measurement_theta_min     2.33
_cell_measurement_theta_max     25.06
_cell_measurement_temperature     296(2)
_exptl_crystal_description     prism
_exptl_crystal_colour     colourless
_exptl_crystal_size_max     0.20
_exptl_crystal_size_mid     0.10
_exptl_crystal_size_min     0.10
_exptl_crystal_density_diffrn     2.643
_exptl_crystal_density_meas     ?
_exptl_crystal_density_method     'not measured'
_exptl_crystal_F_000     916
_exptl_absorpt_coefficient_mu     5.870
_exptl_absorpt_correction_type     multi-scan
_exptl_absorpt_process_details     '(SADABS; Sheldrick, 1996)'
_exptl_absorpt_correction_T_min     0.3864
_exptl_absorpt_correction_T_max     0.5913
_exptl_special_details
;
;
_diffrn_ambient_temperature     296(2)
_diffrn_radiation_type     MoK\a
_diffrn_radiation_wavelength     0.71073
_diffrn_radiation_source     'fine-focus sealed tube'
_diffrn_radiation_monochromator     graphite
_diffrn_measurement_device_type     'Bruker SMART APEXII CCD area-detector'
_diffrn_measurement_method     \w
_diffrn_detector_area_resol_mean     83.33
_diffrn_reflns_number     14043
_diffrn_reflns_av_R_equivalents     0.0368
_diffrn_reflns_av_sigmaI/netI     0.0329
_diffrn_reflns_theta_min     2.29
_diffrn_reflns_theta_max     28.26
_diffrn_reflns_theta_full     28.26
_diffrn_measured_fraction_theta_max     0.999
_diffrn_measured_fraction_theta_full     0.999
_diffrn_reflns_limit_h_min     -11
_diffrn_reflns_limit_h_max     11
_diffrn_reflns_limit_k_min     -10
_diffrn_reflns_limit_k_max     9
_diffrn_reflns_limit_l_min     -23
_diffrn_reflns_limit_l_max     23
_refine_special_details
;
Refinement of <i>F</i>^2^ against ALL reflections. The weighted <i>R</i>-factor
<i>wR</i> and goodness of fit <i>S</i> are based on <i>F</i>^2^, conventional
<i>R</i>-factors <i>R</i> are based on <i>F</i>, with <i>F</i> set to zero for
negative <i>F</i>^2^. The threshold expression of <i>F</i>^2^ >
\s(<i>F</i>^2^) is used only for calculating <i>R</i>-factors(gt) <i>etc</i>.
and is not relevant to the choice of reflections for refinement.
<i>R</i>-factors based on <i>F</i>^2^ are statistically about twice as large
as those based on <i>F</i>, and <i>R</i>- factors based on ALL data will be
even larger.
;
_reflns_number_total     3002
_reflns_number_gt     2588
_reflns_threshold_expression     I>2\s(I)
_refine_ls_structure_factor_coef     Fsqd
_refine_ls_matrix_type     full
_refine_ls_R_factor_all     0.0317
_refine_ls_R_factor_gt     0.0239
_refine_ls_wR_factor_gt     0.0486
_refine_ls_wR_factor_ref     0.0512
_refine_ls_goodness_of_fit_ref     1.035
_refine_ls_restrained_S_all     1.035
_refine_ls_number_reflns     3002
_refine_ls_number_parameters     199
_refine_ls_number_restraints     0
_refine_ls_hydrogen_treatment     constr
_refine_ls_weighting_scheme     calc
_refine_ls_weighting_details
         'calc w=1/[\s^2^(Fo^2^)+(0.0208P)^2^+1.8584P] where P=(Fo^2^+2Fc^2^)/3'
_atom_sites_solution_hydrogens     geom
_atom_sites_solution_primary     direct
_atom_sites_solution_secondary     difmap
_refine_ls_shift/su_max     0.002
_refine_ls_shift/su_mean     0.000
_refine_diff_density_max     0.913
_refine_diff_density_min     -1.294
_refine_ls_extinction_method     none
_refine_ls_extinction_coef     ?
loop_
    _atom_type_symbol
    _atom_type_description
    _atom_type_scat_dispersion_real
    _atom_type_scat_dispersion_imag
    _atom_type_scat_source
    'C' 'C' 0.0033 0.0016
                         'International Tables Vol C Tables 4.2.6.8 and 6.1.1.4'
    'H' 'H' 0.0000 0.0000
                         'International Tables Vol C Tables 4.2.6.8 and 6.1.1.4'
    'O' 'O' 0.0106 0.0060
                         'International Tables Vol C Tables 4.2.6.8 and 6.1.1.4'
    'K' 'K' 0.2009 0.2494
                         'International Tables Vol C Tables 4.2.6.8 and 6.1.1.4'
    'Gd' 'Gd' -0.1653 3.9035
                         'International Tables Vol C Tables 4.2.6.8 and 6.1.1.4'
_computing_data_collection     'APEX2 (Bruker, 2008)'
_computing_cell_refinement     'SAINT (Bruker, 2008)'
_computing_data_reduction     'SAINT (Bruker, 2008)'
_computing_structure_solution     'SHELXS97 (Sheldrick, 2008)'
_computing_structure_refinement     'SHELXL97 (Sheldrick, 2008)'
_computing_molecular_graphics     'SHELXTL (Sheldrick, 2008)'
_computing_publication_material     'SHELXL97 (Sheldrick, 2008)'
_iucr_refine_instruction_details
;
TITL a in P2(1)/c
CELL 0.71073 8.9003 7.7816 17.5150 90.000 91.857 90.000
ZERR 4.0000 0.0001 0.0001 0.0003 0.000 0.001 0.000
LATT 1
SYMM -X, 0.5+Y, 0.5-Z
SFAC C H O K GD
UNIT 40 24 40 4 4
MERG 2
FMAP 2
GRID
PLAN 50
TEMP 23
SIZE 0.2 0.1 0.1
BOND $H
L.S. 20
ACTA
WGHT    0.020800    1.858400
FVAR       0.09433
GD1   5    0.217533    0.475359    0.699264    11.00000    0.01314    0.00955 =
         0.00718   -0.00017   -0.00007    0.00160
K1    4    0.229615    0.972117    0.789417    11.00000    0.02452    0.02395 =
         0.02696    0.00269   -0.00605   -0.00255
O1    3    0.469873    0.572288    0.668298    11.00000    0.01898    0.02126 =
         0.02776   -0.00336    0.00222   -0.00247
AFIX   3
H1A   2    0.508063    0.606458    0.710748    11.00000   -1.20000
H1B   2    0.453333    0.660398    0.640598    11.00000   -1.20000
AFIX   0
C1    1    0.379125    0.510610    0.843707    11.00000    0.01612    0.01751 =
         0.01041    0.00111    0.00063    0.00084
O2    3    0.331882    0.647811    0.814567    11.00000    0.02258    0.01682 =
         0.01525    0.00445   -0.00464   -0.00118
C2    1    0.448475    0.507607    0.923289    11.00000    0.01608    0.01250 =
         0.00959    0.00082   -0.00104    0.00079
O3    3    0.360138    0.367605    0.810628    11.00000    0.03353    0.01557 =
         0.01332   -0.00326   -0.00706    0.00598
C3    1    0.382843    0.397417    0.974883    11.00000    0.01584    0.01568 =
         0.01113    0.00005   -0.00029   -0.00330
AFIX  43
H3    2    0.304097    0.327011    0.958051    11.00000   -1.20000
AFIX   0
O4    3    0.659440    0.693481    0.827504    11.00000    0.02250    0.02064 =
         0.01095    0.00186    0.00256   -0.00662
C4    1    0.568281    0.610611    0.948769    11.00000    0.01511    0.01404 =
         0.00921    0.00182    0.00013    0.00131
O5    3    0.710570    0.863600    0.925188    11.00000    0.02247    0.01746 =
         0.01214    0.00148    0.00109   -0.00480
C5    1    0.651188    0.728960    0.897023    11.00000    0.01218    0.01612 =
         0.01340    0.00499    0.00029    0.00045
O6    3   -0.040403    1.002044    0.705858    11.00000    0.02204    0.01594 =
         0.01108    0.00464    0.00438    0.00232
C6    1    0.079440    0.747912    0.616732    11.00000    0.02004    0.01158 =
         0.00750   -0.00113    0.00508    0.00297
O7    3    0.028368    1.265584    0.674051    11.00000    0.01992    0.01438 =
         0.01611   -0.00401    0.00227   -0.00359
C7    1    0.032375    0.880429    0.558196    11.00000    0.01374    0.00949 =
         0.00832    0.00151    0.00089   -0.00202
O8    3    0.197298    0.772628    0.657182    11.00000    0.01933    0.01722 =
         0.01990    0.00452   -0.00552    0.00030
C8    1    0.024514    0.828662    0.482072    11.00000    0.01513    0.01094 =
         0.00962   -0.00053    0.00255    0.00131
AFIX  43
H8    2    0.040269    0.713845    0.469955    11.00000   -1.20000
AFIX   0
O9    3    0.007880    0.610188    0.619819    11.00000    0.02800    0.01650 =
         0.02551    0.00823   -0.00898   -0.00499
C9    1    0.006686    1.053271    0.576289    11.00000    0.01326    0.01169 =
         0.01124    0.00040   -0.00006   -0.00101
C10   1   -0.001528    1.112364    0.657767    11.00000    0.01063    0.01242 =
         0.00898    0.00098    0.00077    0.00339
AFIX   3
H10A  2    0.333062    1.015534    0.985107    11.00000   -1.20000
H10B  2    0.433662    0.933874    0.938427    11.00000   -1.20000
AFIX   0
O10   3    0.339203    0.956080    0.943454    11.00000    0.04550    0.04576 =
         0.02899   -0.01066    0.01280   -0.00288
HKLF 4
REM  a in P2(1)/c
REM R1 =  0.0239 for   2588 Fo > 4sig(Fo)  and  0.0317 for all   3002 data
REM    199 parameters refined using      0 restraints
END
WGHT      0.0209      1.8498
REM Highest difference peak  0.913,  deepest hole -1.294,  1-sigma level  0.149
Q1    1   0.2610  1.0256  0.9359  11.00000  0.05    0.91
Q2    1   0.5461  0.5562  0.6266  11.00000  0.05    0.71
Q3    1   0.4725  0.4966  0.6273  11.00000  0.05    0.64
Q4    1   0.0824  0.6124  0.4208  11.00000  0.05    0.60
Q5    1   0.0384  0.8451  0.5238  11.00000  0.05    0.58
Q6    1   0.2220  0.6573  0.6441  11.00000  0.05    0.57
Q7    1   0.4778  0.5270  0.6946  11.00000  0.05    0.55
Q8    1   0.1154  0.6662  0.7012  11.00000  0.05    0.55
Q9    1   0.2282  0.3500  0.6890  11.00000  0.05    0.55
Q10   1   0.2997  0.5605  0.6681  11.00000  0.05    0.54
Q11   1   0.5361  0.6603  0.6713  11.00000  0.05    0.54
Q12   1   0.2200  0.8659  0.4338  11.00000  0.05    0.54
Q13   1   0.0731  0.6957  0.4660  11.00000  0.05    0.53
Q14   1   0.3925  0.4704  0.9599  11.00000  0.05    0.51
Q15   1   0.5797  0.6836  0.9091  11.00000  0.05    0.51
Q16   1   0.2982  0.9198  0.9920  11.00000  0.05    0.50
Q17   1   0.1180  1.0652  0.5221  11.00000  0.05    0.50
Q18   1   0.5641  0.4955  0.6710  11.00000  0.05    0.49
Q19   1   0.4162  0.4442  0.9500  11.00000  0.05    0.49
Q20   1   0.0152  0.5520  0.6301  11.00000  0.05    0.48
Q21   1   0.2383  0.3224  0.9789  11.00000  0.05    0.48
Q22   1   0.3428  0.2059  0.9204  11.00000  0.05    0.48
Q23   1   0.0040  0.9028  0.4630  11.00000  0.05    0.47
Q24   1   0.2154  0.6062  0.6887  11.00000  0.05    0.47
Q25   1  -0.0164  0.8975  0.7183  11.00000  0.05    0.47
Q26   1   0.3920  0.2505  0.8393  11.00000  0.05    0.46
Q27   1   0.0537  0.6547  0.6127  11.00000  0.05    0.45
Q28   1   0.2072  0.4355  0.8292  11.00000  0.05    0.45
Q29   1   0.1690  0.3952  0.7199  11.00000  0.05    0.45
Q30   1   0.7341  0.4982  0.8522  11.00000  0.05    0.45
Q31   1   0.3536  1.0502  0.9075  11.00000  0.05    0.44
Q32   1   0.3430  0.8537  0.9721  11.00000  0.05    0.44
Q33   1   0.6923  0.8585  0.9622  11.00000  0.05    0.44
Q34   1   0.3334  0.7586  0.9986  11.00000  0.05    0.44
Q35   1   0.0460  1.0843  0.6181  11.00000  0.05    0.44
Q36   1   0.1979  0.8845  0.5424  11.00000  0.05    0.44
Q37   1   0.5179  0.5625  0.9367  11.00000  0.05    0.43
Q38   1   0.7337  0.9782  0.9581  11.00000  0.05    0.42
Q39   1   0.2198  0.7677  0.6200  11.00000  0.05    0.42
Q40   1   0.5635  0.6413  0.5770  11.00000  0.05    0.42
Q41   1   0.5935  0.5916  0.9856  11.00000  0.05    0.42
Q42   1   0.1767  1.0162  0.5643  11.00000  0.05    0.42
Q43   1   0.0444  0.9769  0.5700  11.00000  0.05    0.41
Q44   1   0.8264  0.9270  0.9870  11.00000  0.05    0.41
Q45   1   0.4115  0.5661  0.6411  11.00000  0.05    0.41
Q46   1   0.6270  0.8005  0.9216  11.00000  0.05    0.41
Q47   1   0.7978  0.7708  0.9742  11.00000  0.05    0.41
Q48   1   0.4170  0.5804  0.9330  11.00000  0.05    0.41
Q49   1   0.2786  0.4054  0.6620  11.00000  0.05    0.41
Q50   1   0.0984  1.2794  0.6725  11.00000  0.05    0.41
;
loop_
    _atom_site_type_symbol
    _atom_site_label
    _atom_site_fract_x
    _atom_site_fract_y
    _atom_site_fract_z
    _atom_site_U_iso_or_equiv
    _atom_site_adp_type
    _atom_site_calc_flag
    _atom_site_refinement_flags
    _atom_site_occupancy
    _atom_site_symmetry_multiplicity
    _atom_site_disorder_assembly
    _atom_site_disorder_group
    Gd Gd1 0.21753(2) 0.47536(2) 0.699264(9) 0.00997(6) Uani d . 1 1 . .
    K K1 0.22962(11) 0.97212(11) 0.78942(5) 0.02529(19) Uani d . 1 1 . .
    O O1 0.4699(3) 0.5723(3) 0.66830(15) 0.0226(6) Uani d . 1 1 . .
    H H1A 0.5081 0.6065 0.7107 0.027 Uiso d R 1 1 . .
    H H1B 0.4533 0.6604 0.6406 0.027 Uiso d R 1 1 . .
    C C1 0.3791(4) 0.5106(4) 0.8437(2) 0.0147(7) Uani d . 1 1 . .
    O O2 0.3319(3) 0.6478(3) 0.81457(14) 0.0183(6) Uani d . 1 1 . .
    C C2 0.4485(4) 0.5076(4) 0.92329(19) 0.0128(7) Uani d . 1 1 . .
    O O3 0.3601(3) 0.3676(3) 0.81063(14) 0.0210(6) Uani d . 1 1 . .
    C C3 0.3828(4) 0.3974(4) 0.97488(18) 0.0142(7) Uani d . 1 1 . .
    H H3 0.3041 0.3270 0.9581 0.017 Uiso calc R 1 1 . .
    O O4 0.6594(3) 0.6935(3) 0.82750(13) 0.0180(6) Uani d . 1 1 . .
    C C4 0.5683(4) 0.6106(4) 0.94877(18) 0.0128(7) Uani d . 1 1 . .
    O O5 0.7106(3) 0.8636(3) 0.92519(13) 0.0173(6) Uani d . 1 1 . .
    C C5 0.6512(4) 0.7290(4) 0.89702(19) 0.0139(7) Uani d . 1 1 . .
    O O6 -0.0404(3) 1.0020(3) 0.70586(14) 0.0163(5) Uani d . 1 1 . .
    C C6 0.0794(4) 0.7479(4) 0.61673(19) 0.0129(7) Uani d . 1 1 . .
    O O7 0.0284(3) 1.2656(3) 0.67405(14) 0.0168(5) Uani d . 1 1 . .
    C C7 0.0324(4) 0.8804(4) 0.55820(18) 0.0105(7) Uani d . 1 1 . .
    O O8 0.1973(3) 0.7726(3) 0.65718(14) 0.0189(6) Uani d . 1 1 . .
    C C8 0.0245(4) 0.8287(4) 0.48207(18) 0.0118(7) Uani d . 1 1 . .
    H H8 0.0403 0.7138 0.4700 0.014 Uiso calc R 1 1 . .
    O O9 0.0079(3) 0.6102(3) 0.61982(15) 0.0236(6) Uani d . 1 1 . .
    C C9 0.0067(4) 1.0533(4) 0.57629(19) 0.0121(7) Uani d . 1 1 . .
    C C10 -0.0015(4) 1.1124(4) 0.65777(18) 0.0107(7) Uani d . 1 1 . .
    H H10A 0.3331 1.0155 0.9851 0.013 Uiso d R 1 1 . .
    H H10B 0.4337 0.9339 0.9384 0.013 Uiso d R 1 1 . .
    O O10 0.3392(4) 0.9561(4) 0.94345(18) 0.0398(8) Uani d . 1 1 . .
loop_
    _atom_site_aniso_label
    _atom_site_aniso_U_11
    _atom_site_aniso_U_22
    _atom_site_aniso_U_33
    _atom_site_aniso_U_12
    _atom_site_aniso_U_13
    _atom_site_aniso_U_23
    Gd1 0.01314(10) 0.00955(8) 0.00718(8) 0.00160(7) -0.00007(6) -0.00017(6)
    K1 0.0245(5) 0.0240(4) 0.0270(5) -0.0026(4) -0.0061(4) 0.0027(3)
    O1 0.0190(15) 0.0213(13) 0.0278(15) -0.0025(11) 0.0022(12) -0.0034(11)
    C1 0.0161(19) 0.0175(17) 0.0104(16) 0.0008(14) 0.0006(14) 0.0011(13)
    O2 0.0226(15) 0.0168(13) 0.0153(13) -0.0012(11) -0.0046(11) 0.0045(10)
    C2 0.0161(19) 0.0125(16) 0.0096(16) 0.0008(13) -0.0010(13) 0.0008(12)
    O3 0.0335(17) 0.0156(12) 0.0133(13) 0.0060(11) -0.0071(12) -0.0033(10)
    C3 0.0158(19) 0.0157(17) 0.0111(16) -0.0033(14) -0.0003(14) 0.0000(13)
    O4 0.0225(15) 0.0206(13) 0.0109(12) -0.0066(11) 0.0026(11) 0.0019(10)
    C4 0.0151(19) 0.0140(17) 0.0092(16) 0.0013(14) 0.0001(14) 0.0018(13)
    O5 0.0225(15) 0.0175(12) 0.0121(12) -0.0048(11) 0.0011(11) 0.0015(10)
    C5 0.0122(18) 0.0161(17) 0.0134(17) 0.0005(14) 0.0003(14) 0.0050(13)
    O6 0.0220(14) 0.0159(13) 0.0111(12) 0.0023(10) 0.0044(10) 0.0046(9)
    C6 0.020(2) 0.0116(16) 0.0075(15) 0.0030(14) 0.0051(14) -0.0011(12)
    O7 0.0199(15) 0.0144(12) 0.0161(13) -0.0036(10) 0.0023(11) -0.0040(10)
    C7 0.0137(18) 0.0095(15) 0.0083(15) -0.0020(13) 0.0009(13) 0.0015(12)
    O8 0.0193(15) 0.0172(13) 0.0199(14) 0.0003(11) -0.0055(11) 0.0045(10)
    C8 0.0151(19) 0.0109(16) 0.0096(16) 0.0013(13) 0.0026(13) -0.0005(12)
    O9 0.0280(17) 0.0165(13) 0.0255(15) -0.0050(11) -0.0090(12) 0.0082(11)
    C9 0.0133(18) 0.0117(16) 0.0112(16) -0.0010(13) -0.0001(13) 0.0004(12)
    C10 0.0106(18) 0.0124(16) 0.0090(15) 0.0034(13) 0.0008(13) 0.0010(12)
    O10 0.045(2) 0.046(2) 0.0290(17) -0.0029(16) 0.0128(15) -0.0107(14)
_geom_special_details
;
All e.s.d.'s (except the e.s.d. in the dihedral angle between two l.s. planes)
are estimated using the full covariance matrix. The cell e.s.d.'s are taken
into account individually in the estimation of e.s.d.'s in distances, angles
and torsion angles; correlations between e.s.d.'s in cell parameters are only
used when they are defined by crystal symmetry. An approximate (isotropic)
treatment of cell e.s.d.'s is used for estimating e.s.d.'s involving l.s.
planes.
;
loop_
    _geom_bond_atom_site_label_1
    _geom_bond_atom_site_label_2
    _geom_bond_site_symmetry_2
    _geom_bond_distance
    _geom_bond_publ_flag
    Gd1 O6 2_546 2.337(3) y
    Gd1 O7 1_545 2.376(2) y
    Gd1 O8 . 2.433(2) y
    Gd1 O3 . 2.441(2) y
    Gd1 O1 . 2.447(3) y
    Gd1 O5 2_646 2.451(2) y
    Gd1 O4 2_646 2.503(2) y
    Gd1 O9 . 2.520(3) y
    Gd1 O2 . 2.604(2) y
    Gd1 C6 . 2.825(3) ?
    Gd1 C5 2_646 2.831(3) ?
    Gd1 C1 . 2.882(3) ?
    K1 O2 . 2.714(3) y
    K1 O6 . 2.783(3) y
    K1 O8 . 2.795(3) y
    K1 O10 . 2.842(3) y
    K1 O1 2_656 2.860(3) y
    K1 O4 2_656 2.875(3) y
    K1 O7 2_546 2.891(3) y
    K1 O9 2_556 2.893(3) y
    K1 C10 . 3.230(3) ?
    K1 O3 1_565 3.306(3) ?
    K1 Gd1 2_556 3.9912(10) ?
    O1 K1 2_646 2.860(3) ?
    O1 H1A . 0.8501 ?
    O1 H1B . 0.8500 ?
    C1 O2 . 1.250(4) ?
    C1 O3 . 1.263(4) ?
    C1 C2 . 1.506(4) ?
    C2 C3 . 1.388(5) ?
    C2 C4 . 1.396(5) ?
    O3 K1 1_545 3.306(3) ?
    C3 C4 3_667 1.394(4) ?
    C3 H3 . 0.9300 ?
    O4 C5 . 1.253(4) ?
    O4 Gd1 2_656 2.503(2) ?
    O4 K1 2_646 2.875(3) ?
    C4 C3 3_667 1.394(4) ?
    C4 C5 . 1.502(5) ?
    O5 C5 . 1.266(4) ?
    O5 Gd1 2_656 2.451(2) ?
    C5 Gd1 2_656 2.831(3) ?
    O6 C10 . 1.259(4) ?
    O6 Gd1 2_556 2.337(3) ?
    C6 O9 . 1.249(4) ?
    C6 O8 . 1.261(4) ?
    C6 C7 . 1.504(4) ?
    O7 C10 . 1.253(4) ?
    O7 Gd1 1_565 2.376(2) ?
    O7 K1 2_556 2.891(3) ?
    C7 C8 . 1.392(4) ?
    C7 C9 . 1.402(5) ?
    C8 C9 3_576 1.396(4) ?
    C8 H8 . 0.9300 ?
    O9 K1 2_546 2.893(3) ?
    C9 C8 3_576 1.396(4) ?
    C9 C10 . 1.503(4) ?
    O10 H10A . 0.8671 ?
    O10 H10B . 0.8656 ?
loop_
    _geom_angle_atom_site_label_1
    _geom_angle_atom_site_label_2
    _geom_angle_atom_site_label_3
    _geom_angle_site_symmetry_1
    _geom_angle_site_symmetry_3
    _geom_angle
    _geom_angle_publ_flag
    O6 Gd1 O7 2_546 1_545 72.72(8) ?
    O6 Gd1 O8 2_546 . 94.93(9) ?
    O7 Gd1 O8 1_545 . 123.50(8) ?
    O6 Gd1 O3 2_546 . 78.90(9) ?
    O7 Gd1 O3 1_545 . 105.04(9) ?
    O8 Gd1 O3 . . 126.89(8) ?
    O6 Gd1 O1 2_546 . 140.86(9) ?
    O7 Gd1 O1 1_545 . 145.14(9) ?
    O8 Gd1 O1 . . 72.49(9) ?
    O3 Gd1 O1 . . 79.97(9) ?
    O6 Gd1 O5 2_546 2_646 149.95(9) ?
    O7 Gd1 O5 1_545 2_646 78.16(8) ?
    O8 Gd1 O5 . 2_646 94.98(8) ?
    O3 Gd1 O5 . 2_646 116.41(8) ?
    O1 Gd1 O5 . 2_646 69.16(9) ?
    O6 Gd1 O4 2_546 2_646 121.37(8) ?
    O7 Gd1 O4 1_545 2_646 71.02(8) ?
    O8 Gd1 O4 . 2_646 143.63(9) ?
    O3 Gd1 O4 . 2_646 68.24(8) ?
    O1 Gd1 O4 . 2_646 79.53(9) ?
    O5 Gd1 O4 2_646 2_646 52.70(8) ?
    O6 Gd1 O9 2_546 . 81.44(9) ?
    O7 Gd1 O9 1_545 . 71.09(8) ?
    O8 Gd1 O9 . . 52.45(8) ?
    O3 Gd1 O9 . . 160.19(9) ?
    O1 Gd1 O9 . . 114.70(9) ?
    O5 Gd1 O9 2_646 . 82.34(9) ?
    O4 Gd1 O9 2_646 . 125.60(8) ?
    O6 Gd1 O2 2_546 . 70.03(8) ?
    O7 Gd1 O2 1_545 . 139.01(8) ?
    O8 Gd1 O2 . . 76.60(8) ?
    O3 Gd1 O2 . . 51.49(8) ?
    O1 Gd1 O2 . . 71.01(9) ?
    O5 Gd1 O2 2_646 . 139.97(9) ?
    O4 Gd1 O2 2_646 . 115.76(8) ?
    O9 Gd1 O2 . . 118.52(8) ?
    O6 Gd1 C6 2_546 . 90.28(9) ?
    O7 Gd1 C6 1_545 . 97.28(10) ?
    O8 Gd1 C6 . . 26.43(9) ?
    O3 Gd1 C6 . . 150.81(9) ?
    O1 Gd1 C6 . . 92.43(10) ?
    O5 Gd1 C6 2_646 . 86.17(9) ?
    O4 Gd1 C6 2_646 . 138.40(8) ?
    O9 Gd1 C6 . . 26.23(9) ?
    O2 Gd1 C6 . . 99.35(8) ?
    O6 Gd1 C5 2_546 2_646 141.71(9) ?
    O7 Gd1 C5 1_545 2_646 74.19(9) ?
    O8 Gd1 C5 . 2_646 119.44(10) ?
    O3 Gd1 C5 . 2_646 91.69(9) ?
    O1 Gd1 C5 . 2_646 71.17(9) ?
    O5 Gd1 C5 2_646 2_646 26.51(9) ?
    O4 Gd1 C5 2_646 2_646 26.26(9) ?
    O9 Gd1 C5 . 2_646 105.40(9) ?
    O2 Gd1 C5 . 2_646 130.73(9) ?
    C6 Gd1 C5 . 2_646 112.63(10) ?
    O6 Gd1 C1 2_546 . 72.32(10) ?
    O7 Gd1 C1 1_545 . 123.98(9) ?
    O8 Gd1 C1 . . 101.85(9) ?
    O3 Gd1 C1 . . 25.79(9) ?
    O1 Gd1 C1 . . 74.32(10) ?
    O5 Gd1 C1 2_646 . 132.62(10) ?
    O4 Gd1 C1 2_646 . 92.23(9) ?
    O9 Gd1 C1 . . 141.67(9) ?
    O2 Gd1 C1 . . 25.71(8) ?
    C6 Gd1 C1 . . 125.03(10) ?
    C5 Gd1 C1 2_646 . 112.55(10) ?
    O2 K1 O6 . . 116.27(8) ?
    O2 K1 O8 . . 69.09(7) ?
    O6 K1 O8 . . 63.05(8) ?
    O2 K1 O10 . . 72.67(9) ?
    O6 K1 O10 . . 140.08(10) ?
    O8 K1 O10 . . 141.74(9) ?
    O2 K1 O1 . 2_656 84.58(8) ?
    O6 K1 O1 . 2_656 153.86(8) ?
    O8 K1 O1 . 2_656 115.86(9) ?
    O10 K1 O1 . 2_656 58.46(9) ?
    O2 K1 O4 . 2_656 123.48(8) ?
    O6 K1 O4 . 2_656 83.45(7) ?
    O8 K1 O4 . 2_656 76.77(7) ?
    O10 K1 O4 . 2_656 125.96(9) ?
    O1 K1 O4 2_656 2_656 71.42(8) ?
    O2 K1 O7 . 2_546 73.25(8) ?
    O6 K1 O7 . 2_546 58.96(7) ?
    O8 K1 O7 . 2_546 79.25(8) ?
    O10 K1 O7 . 2_546 90.92(9) ?
    O1 K1 O7 2_656 2_546 146.80(8) ?
    O4 K1 O7 2_656 2_546 141.64(7) ?
    O2 K1 O9 . 2_556 120.23(8) ?
    O6 K1 O9 . 2_556 67.91(7) ?
    O8 K1 O9 . 2_556 127.17(8) ?
    O10 K1 O9 . 2_556 74.28(9) ?
    O1 K1 O9 2_656 2_556 116.76(8) ?
    O4 K1 O9 2_656 2_556 116.29(8) ?
    O7 K1 O9 2_546 2_556 59.01(7) ?
    O2 K1 C10 . . 129.24(8) ?
    O6 K1 C10 . . 22.64(8) ?
    O8 K1 C10 . . 63.26(8) ?
    O10 K1 C10 . . 152.09(10) ?
    O1 K1 C10 2_656 . 131.40(9) ?
    O4 K1 C10 2_656 . 60.96(8) ?
    O7 K1 C10 2_546 . 81.59(8) ?
    O9 K1 C10 2_556 . 78.87(8) ?
    O2 K1 O3 . 1_565 137.10(8) ?
    O6 K1 O3 . 1_565 105.99(7) ?
    O8 K1 O3 . 1_565 129.52(7) ?
    O10 K1 O3 . 1_565 79.96(8) ?
    O1 K1 O3 2_656 1_565 52.77(7) ?
    O4 K1 O3 2_656 1_565 52.76(7) ?
    O7 K1 O3 2_546 1_565 140.46(8) ?
    O9 K1 O3 2_556 1_565 81.54(7) ?
    C10 K1 O3 . 1_565 88.80(7) ?
    O2 K1 Gd1 . 2_556 109.12(6) ?
    O6 K1 Gd1 . 2_556 34.92(5) ?
    O8 K1 Gd1 . 2_556 88.21(6) ?
    O10 K1 Gd1 . 2_556 105.38(8) ?
    O1 K1 Gd1 2_656 2_556 155.64(6) ?
    O4 K1 Gd1 2_656 2_556 113.43(6) ?
    O7 K1 Gd1 2_546 2_556 36.12(5) ?
    O9 K1 Gd1 2_556 2_556 38.99(5) ?
    C10 K1 Gd1 . 2_556 54.57(6) ?
    O3 K1 Gd1 1_565 2_556 109.62(5) ?
    O2 K1 Gd1 . . 37.34(5) ?
    O6 K1 Gd1 . . 82.38(5) ?
    O8 K1 Gd1 . . 34.09(5) ?
    O10 K1 Gd1 . . 108.80(7) ?
    O1 K1 Gd1 2_656 . 111.26(6) ?
    O4 K1 Gd1 2_656 . 106.89(5) ?
    O7 K1 Gd1 2_546 . 63.78(5) ?
    O9 K1 Gd1 2_556 . 122.78(6) ?
    C10 K1 Gd1 . . 92.00(6) ?
    O3 K1 Gd1 1_565 . 155.35(6) ?
    Gd1 K1 Gd1 2_556 . 90.638(18) ?
    Gd1 O1 K1 . 2_646 135.72(11) ?
    Gd1 O1 H1A . . 104.3 ?
    K1 O1 H1A 2_646 . 61.0 ?
    Gd1 O1 H1B . . 103.4 ?
    K1 O1 H1B 2_646 . 120.7 ?
    H1A O1 H1B . . 107.7 ?
    O2 C1 O3 . . 121.8(3) ?
    O2 C1 C2 . . 120.9(3) ?
    O3 C1 C2 . . 117.1(3) ?
    O2 C1 Gd1 . . 64.62(18) ?
    O3 C1 Gd1 . . 57.19(17) ?
    C2 C1 Gd1 . . 171.3(2) ?
    C1 O2 Gd1 . . 89.7(2) ?
    C1 O2 K1 . . 165.2(2) ?
    Gd1 O2 K1 . . 103.46(8) ?
    C3 C2 C4 . . 118.7(3) ?
    C3 C2 C1 . . 116.3(3) ?
    C4 C2 C1 . . 125.0(3) ?
    C1 O3 Gd1 . . 97.0(2) ?
    C1 O3 K1 . 1_545 155.9(2) ?
    Gd1 O3 K1 . 1_545 93.34(8) ?
    C2 C3 C4 . 3_667 121.8(3) ?
    C2 C3 H3 . . 119.1 ?
    C4 C3 H3 3_667 . 119.1 ?
    C5 O4 Gd1 . 2_656 91.6(2) ?
    C5 O4 K1 . 2_646 148.9(2) ?
    Gd1 O4 K1 2_656 2_646 103.25(9) ?
    C3 C4 C2 3_667 . 119.5(3) ?
    C3 C4 C5 3_667 . 117.5(3) ?
    C2 C4 C5 . . 123.0(3) ?
    C5 O5 Gd1 . 2_656 93.7(2) ?
    O4 C5 O5 . . 121.6(3) ?
    O4 C5 C4 . . 119.8(3) ?
    O5 C5 C4 . . 118.6(3) ?
    O4 C5 Gd1 . 2_656 62.10(18) ?
    O5 C5 Gd1 . 2_656 59.77(18) ?
    C4 C5 Gd1 . 2_656 174.2(2) ?
    C10 O6 Gd1 . 2_556 138.0(2) ?
    C10 O6 K1 . . 99.1(2) ?
    Gd1 O6 K1 2_556 . 102.10(9) ?
    O9 C6 O8 . . 121.5(3) ?
    O9 C6 C7 . . 119.1(3) ?
    O8 C6 C7 . . 119.1(3) ?
    O9 C6 Gd1 . . 63.11(18) ?
    O8 C6 Gd1 . . 59.14(17) ?
    C7 C6 Gd1 . . 166.0(2) ?
    C10 O7 Gd1 . 1_565 147.2(2) ?
    C10 O7 K1 . 2_556 114.5(2) ?
    Gd1 O7 K1 1_565 2_556 98.05(8) ?
    C8 C7 C9 . . 119.4(3) ?
    C8 C7 C6 . . 117.3(3) ?
    C9 C7 C6 . . 123.2(3) ?
    C6 O8 Gd1 . . 94.4(2) ?
    C6 O8 K1 . . 127.7(2) ?
    Gd1 O8 K1 . . 105.81(9) ?
    C7 C8 C9 . 3_576 120.9(3) ?
    C7 C8 H8 . . 119.5 ?
    C9 C8 H8 3_576 . 119.5 ?
    C6 O9 Gd1 . . 90.7(2) ?
    C6 O9 K1 . 2_546 136.5(2) ?
    Gd1 O9 K1 . 2_546 94.77(8) ?
    C8 C9 C7 3_576 . 119.7(3) ?
    C8 C9 C10 3_576 . 118.6(3) ?
    C7 C9 C10 . . 121.4(3) ?
    O7 C10 O6 . . 123.9(3) ?
    O7 C10 C9 . . 119.4(3) ?
    O6 C10 C9 . . 116.7(3) ?
    O7 C10 K1 . . 91.9(2) ?
    O6 C10 K1 . . 58.30(18) ?
    C9 C10 K1 . . 121.7(2) ?
    K1 O10 H10A . . 138.3 ?
    K1 O10 H10B . . 102.5 ?
    H10A O10 H10B . . 106.3 ?
data_global
_journal_date_recd_electronic     2011-04-11
_journal_date_accepted     2011-04-29
_journal_name_full     'Acta Crystallographica, Section E'
_journal_year     2011
_journal_volume     67
_journal_issue      6
_journal_page_first     m736
_journal_page_last     m736
_journal_paper_category     QM
_journal_coeditor_code     SI2351
_publ_contact_author_name     'Xueyun Gong'
_publ_contact_author_address
;
Department of Physics and Chemistry, Henan Polytechnic University, Jiaozuo,
Henan 454000, People's Republic of China
;
_publ_contact_author_email     'gxy@hpu.edu.cn'
_publ_contact_author_fax     ?
_publ_contact_author_phone     ?
_publ_section_title
;\
Poly[\m-aqua-aqua(\m-benzene-1,2,4,5-\
tetracarboxylato)gadolinate(III)potassium(I)]
;
loop_
    _publ_author_name
    _publ_author_footnote
    _publ_author_address
    'Gong, Xue Yun' .
;
Department of Physics and Chemistry, Henan Polytechnic University, Jiaozuo,
Henan 454000, People's Republic of China
;
    'Zhang, Lei' .
;
Department of Physics and Chemistry, Henan Polytechnic University, Jiaozuo,
Henan 454000, People's Republic of China
;
