# Supplementary material for: Poly[μ-aqua-aqua­(μ-benzene-1,2,4,5-tetra­carboxyl­ato)gadolinate(III)potassium(I)]
Source: Acta Crystallogr Sect E Struct Rep Online. 2011 May 11;67(Pt 6):m736. doi: 10.1107/S1600536811016254 (PMC3120476; doi:10.1107/S1600536811016254)
Supplement: Supplementary file 2 [file e-67-0m736-Isup2.hkl]

# 
# h,k,l, Fc-squared, Fo-squared, sigma(Fo-squared) and status flag 
# 
data_I
_shelx_title ' a in P2(1)/c' 
_shelx_refln_list_code          4 
_shelx_F_calc_maximum      332.60 
_exptl_crystal_F_000       916.00 
_reflns_d_resolution_high  0.7504 
 
loop_ 
 _symmetry_equiv_pos_as_xyz 
 'x, y, z' 
 '-x, y+1/2, -z+1/2' 
 '-x, -y, -z' 
 'x, -y-1/2, z-1/2' 
 
_cell_length_a     8.9003 
_cell_length_b     7.7816 
_cell_length_c    17.5150 
_cell_angle_alpha  90.000 
_cell_angle_beta   91.857 
_cell_angle_gamma  90.000 
 
_shelx_F_squared_multiplier     1.000 
 
loop_ 
 _refln_index_h 
 _refln_index_k 
 _refln_index_l 
 _refln_F_squared_calc 
 _refln_F_squared_meas 
 _refln_F_squared_sigma 
 _refln_observed_status 
   1   0   0     4342.37     5162.93     93.86 o 
   2   0   0    20609.75    22190.07    299.68 o 
   3   0   0     4221.37     5410.63    198.92 o 
   4   0   0    42237.36    43638.74    585.69 o 
   5   0   0    49643.58    50364.41    845.41 o 
   6   0   0       27.19        0.90     54.80 o 
   7   0   0    26761.20    26120.39    512.88 o 
   8   0   0       61.39       64.26     65.34 o 
   9   0   0    21681.81    21534.79    623.72 o 
  10   0   0     1134.71     1175.52    130.36 o 
  11   0   0     3613.17     3686.16    191.05 o 
   1   1   0     2318.97     2471.48     33.83 o 
   2   1   0     6450.87     6966.97     70.56 o 
   3   1   0      214.34      178.33     21.08 o 
   4   1   0       59.78       57.33     13.77 o 
   5   1   0      386.86      354.08     20.01 o 
   6   1   0      249.26      233.87     34.13 o 
   7   1   0      147.89       91.41     45.10 o 
   8   1   0       80.75       24.69     50.32 o 
   9   1   0       13.27       89.69    118.00 o 
  10   1   0       93.57       67.43     94.40 o 
  11   1   0        3.38       44.95    103.39 o 
   0   2   0    76014.03    73961.49   1001.94 o 
   1   2   0       10.57       38.75     14.11 o 
   2   2   0    31893.18    30731.94    280.18 o 
   3   2   0    17484.47    17408.08    181.10 o 
   4   2   0    27415.49    27699.08    270.66 o 
   5   2   0    25393.38    26112.76    286.81 o 
   6   2   0     5923.14     6185.74    145.80 o 
   7   2   0    15606.95    15585.63    325.49 o 
   8   2   0      241.84      321.25     98.19 o 
   9   2   0    11997.98    11455.18    493.36 o 
  10   2   0     1123.65     1132.82    188.80 o 
  11   2   0     5025.18     4597.58    314.67 o 
   1   3   0     5281.75     5684.07     85.04 o 
   2   3   0     2741.97     2597.56     49.43 o 
   3   3   0     3802.40     3809.30     59.77 o 
   4   3   0     5927.25     6248.58     84.23 o 
   5   3   0      373.72      404.92     32.14 o 
   6   3   0     2505.52     2142.27     99.27 o 
   7   3   0      805.02      836.94     73.33 o 
   8   3   0     1352.62     1377.55    141.85 o 
   9   3   0     2370.28     2411.74    258.48 o 
  10   3   0      214.20      182.06    142.73 o 
  11   3   0      620.79      459.58    107.45 o 
   0   4   0    29394.16    27270.73    593.38 o 
   1   4   0     3429.06     3077.95     67.19 o 
   2   4   0    26019.96    25657.62    246.74 o 
   3   4   0    14561.98    14953.30    172.48 o 
   4   4   0     9768.19     9433.55    140.80 o 
   5   4   0    12960.30    12432.75    137.12 o 
   6   4   0     4246.81     4384.18    100.35 o 
   7   4   0    18929.96    18940.05    278.31 o 
   8   4   0      123.80       -7.77    127.12 o 
   9   4   0     6678.92     6274.80    457.04 o 
  10   4   0      266.35      175.18    187.12 o 
   1   5   0     3160.40     2997.75     74.49 o 
   2   5   0     2889.33     2942.70     82.35 o 
   3   5   0     3862.87     3845.28     86.92 o 
   4   5   0     2218.52     2171.58     90.47 o 
   5   5   0     1076.00     1114.33     44.83 o 
   6   5   0     7276.85     7187.54    298.63 o 
   7   5   0      135.85      137.94     48.21 o 
   8   5   0     2012.20     2017.76    267.47 o 
   9   5   0       71.70      112.80     60.58 o 
  10   5   0     3653.62     3389.58    164.03 o 
   0   6   0     8921.99     8517.47    220.09 o 
   1   6   0       25.11       41.52     31.95 o 
   2   6   0    12144.24    12063.22    164.17 o 
   3   6   0     1213.29     1370.71     66.72 o 
   4   6   0     2918.12     2964.37     83.58 o 
   5   6   0     3039.94     3288.88    109.29 o 
   6   6   0      996.33     1172.66    101.54 o 
   7   6   0     4314.31     4405.41    298.94 o 
   8   6   0       11.27      212.40    131.49 o 
   9   6   0     2760.54     2694.94    294.44 o 
   1   7   0     6503.68     6596.78    170.80 o 
   2   7   0     4408.88     4498.81    129.82 o 
   3   7   0     6421.64     6474.10    118.56 o 
   4   7   0     3899.61     4064.26    109.91 o 
   5   7   0     1482.17     1533.64    101.65 o 
   6   7   0     5146.06     4880.40    171.95 o 
   7   7   0        3.50      -76.42     95.53 o 
   8   7   0     4869.29     5569.69    366.37 o 
   0   8   0     6933.06     6796.01    226.88 o 
   1   8   0      335.36      313.62     51.43 o 
   2   8   0      562.12      499.62     64.75 o 
   3   8   0        4.96       37.13     36.21 o 
   4   8   0      691.37      667.07     79.29 o 
   5   8   0     1589.78     1624.01    102.61 o 
   6   8   0      403.24      639.08     87.17 o 
   7   8   0      762.09      891.20    169.70 o 
   1   9   0     5812.19     5838.95    166.79 o 
   2   9   0     1265.18     1480.06     90.95 o 
   3   9   0     4768.02     4770.39    176.24 o 
   4   9   0     3730.82     4013.69    146.17 o 
   5   9   0     1634.50     1736.74    279.09 o 
   0  10   0       14.24      -57.32     97.77 o 
   1  10   0       40.45       40.80     75.30 o 
   2  10   0      132.81       97.98     81.91 o 
   3  10   0        0.08        2.48     66.07 o 
 -11   1   1      985.62     1521.66    182.06 o 
 -10   1   1     5250.58     4838.08    285.45 o 
  -9   1   1      146.67      228.11     80.00 o 
  -8   1   1     9722.15     9505.11    196.21 o 
  -7   1   1     1672.70     1739.36     86.85 o 
  -6   1   1    10872.78    10785.63    158.08 o 
  -5   1   1     6569.43     6254.94     80.05 o 
  -4   1   1     1496.16     1453.63     51.14 o 
  -3   1   1    18353.33    18557.37    167.37 o 
  -2   1   1     9578.86    10679.83     97.96 o 
  -1   1   1    40690.96    42116.59    384.41 o 
   0   1   1      734.04      793.19     16.53 o 
   1   1   1    36815.92    36942.38    294.80 o 
   2   1   1    29451.70    30635.94    240.47 o 
   3   1   1      189.59      179.31     19.71 o 
   4   1   1    23481.23    23868.55    210.23 o 
   5   1   1     3576.06     3881.28     62.35 o 
   6   1   1    18796.22    19172.29    263.29 o 
   7   1   1     3808.85     4039.76    122.47 o 
   8   1   1     8015.98     8522.10    162.97 o 
   9   1   1     2675.82     2709.09    197.23 o 
  10   1   1     1767.38     1861.38    157.19 o 
  11   1   1     7396.73     7454.06    441.10 o 
 -11   2   1     1570.95     1318.25    198.92 o 
 -10   2   1        3.15      -85.41     85.41 o 
  -9   2   1      368.00      392.22    137.11 o 
  -8   2   1       96.07       60.11     81.73 o 
  -7   2   1     4070.79     4107.13    160.91 o 
  -6   2   1     2998.97     2786.38    103.61 o 
  -5   2   1      656.82      562.88     34.86 o 
  -4   2   1       52.28       56.97     21.45 o 
  -3   2   1       48.91       56.16     16.85 o 
  -2   2   1    32420.28    32515.16    277.75 o 
  -1   2   1       93.11      112.90     15.35 o 
   0   2   1     1245.20     1379.40     42.42 o 
   1   2   1      460.81      499.27     21.49 o 
   2   2   1     4532.63     4542.12     60.78 o 
   3   2   1    10828.89    11266.57    131.21 o 
   4   2   1     1552.92     1589.45     46.57 o 
   5   2   1     4704.17     4778.40     91.39 o 
   6   2   1     1366.04     1495.38     77.43 o 
   7   2   1     1940.26     1902.00    105.50 o 
   8   2   1       14.93       59.84    142.16 o 
   9   2   1       82.20        0.00    101.14 o 
  10   2   1      443.91      432.67    146.10 o 
  11   2   1      122.90      181.30     77.69 o 
 -11   3   1      292.33      509.09    168.57 o 
 -10   3   1     3538.00     3238.87    297.81 o 
  -9   3   1      226.31      398.96    150.59 o 
  -8   3   1     6529.65     6483.36    376.48 o 
  -7   3   1     3052.20     3010.83    131.55 o 
  -6   3   1    11487.32    11106.90    213.66 o 
  -5   3   1    12400.60    12534.20    143.23 o 
  -4   3   1     7399.78     7358.89     89.41 o 
  -3   3   1     7258.08     7071.94     89.75 o 
  -2   3   1        3.76       33.39     17.73 o 
  -1   3   1    15841.60    15566.76    166.22 o 
   0   3   1     9193.46     9156.52    124.10 o 
   1   3   1    14542.71    14694.15    144.19 o 
   2   3   1    20229.56    20154.77    198.89 o 
   3   3   1     4210.24     3893.93     59.47 o 
   4   3   1    14687.71    15372.80    145.75 o 
   5   3   1      332.09      386.08     43.76 o 
   6   3   1    11590.46    11231.17    214.51 o 
   7   3   1     3163.02     2985.12    119.94 o 
   8   3   1     6293.32     6306.92    374.23 o 
   9   3   1     3823.36     4017.96    206.40 o 
  10   3   1     2399.64     2030.27    297.25 o 
  11   3   1     4913.07     4939.31    208.07 o 
 -10   4   1       10.66      -57.92     69.39 o 
  -9   4   1     5308.39     5817.53    437.73 o 
  -8   4   1      348.55      345.09    102.43 o 
  -7   4   1     5936.55     5965.88    162.18 o 
  -6   4   1     2400.77     2420.68     90.39 o 
  -5   4   1     4378.45     4262.13     81.45 o 
  -4   4   1     3898.55     3837.75     76.29 o 
  -3   4   1      164.19      133.66     24.37 o 
  -2   4   1    25883.84    25618.51    246.48 o 
  -1   4   1        2.76       12.59     17.83 o 
   0   4   1    12789.04    11959.89    175.95 o 
   1   4   1      291.88      305.62     29.88 o 
   2   4   1    16798.42    17126.98    180.65 o 
   3   4   1     4429.24     4533.80     83.98 o 
   4   4   1      711.37      694.08     44.81 o 
   5   4   1     3959.72     3845.22     72.52 o 
   6   4   1      273.45      272.19     38.75 o 
   7   4   1     9189.90     9365.88    176.27 o 
   8   4   1      821.01      777.75     84.74 o 
   9   4   1     2623.49     2564.05    187.68 o 
  10   4   1      385.54      405.85    100.34 o 
 -10   5   1     3140.66     3080.74    158.55 o 
  -9   5   1        5.02       83.53     59.12 o 
  -8   5   1     1369.86     1322.51    174.19 o 
  -7   5   1     1029.40     1177.27     84.44 o 
  -6   5   1     2462.88     2437.58    121.97 o 
  -5   5   1     8822.65     8460.51    147.04 o 
  -4   5   1     1616.04     1586.20     64.76 o 
  -3   5   1     5448.06     5440.95     98.98 o 
  -2   5   1      383.88      465.98     61.41 o 
  -1   5   1     6285.57     6122.08    167.95 o 
   0   5   1      641.59      676.22     46.91 o 
   1   5   1     3564.25     3320.78     81.83 o 
   2   5   1     7821.58     7737.50    119.41 o 
   3   5   1     1062.25     1107.52     56.46 o 
   4   5   1     5527.58     5567.95    115.59 o 
   5   5   1      631.42      612.23     49.30 o 
   6   5   1     8838.02     9021.63    249.80 o 
   7   5   1      273.64      307.93     59.20 o 
   8   5   1     2071.71     2493.13    333.78 o 
   9   5   1      991.83     1042.97    114.71 o 
  10   5   1     1286.83     1320.11    101.41 o 
  -9   6   1     8087.89     7843.20    456.27 o 
  -8   6   1      224.90      132.61    116.88 o 
  -7   6   1     4378.82     4349.21    295.57 o 
  -6   6   1     4113.59     4165.81    173.40 o 
  -5   6   1     6998.42     7050.61    169.69 o 
  -4   6   1    21697.66    21722.54    254.71 o 
  -3   6   1     3700.70     3778.56     86.80 o 
  -2   6   1    17498.29    17738.56    219.20 o 
  -1   6   1      890.95      862.81     55.63 o 
   0   6   1    17380.64    17143.53    243.18 o 
   1   6   1     4801.00     4910.03    120.27 o 
   2   6   1     9127.83     9025.68    164.57 o 
   3   6   1     7681.62     7497.86    125.31 o 
   4   6   1     2707.53     2598.17     79.28 o 
   5   6   1    13637.44    13560.88    227.69 o 
   6   6   1       60.34      129.44     64.19 o 
   7   6   1     7946.81     7554.37    392.22 o 
   8   6   1      488.60      558.54    161.83 o 
   9   6   1     4216.72     4485.34    286.01 o 
  -8   7   1     1241.73     1576.73    224.77 o 
  -7   7   1      254.38      257.36    125.87 o 
  -6   7   1     2048.53     2212.18    125.62 o 
  -5   7   1      375.15      457.41     77.70 o 
  -4   7   1       43.44        6.48     38.64 o 
  -3   7   1     2132.46     2313.67     73.55 o 
  -2   7   1     1580.20     1599.61     75.41 o 
  -1   7   1     7313.43     7001.36    150.34 o 
   0   7   1      143.84      200.29     41.54 o 
   1   7   1     4808.24     4983.01    125.70 o 
   2   7   1     1623.42     1479.42     72.18 o 
   3   7   1      700.40      733.12     44.12 o 
   4   7   1     1086.48     1123.32     67.71 o 
   5   7   1       20.69       -6.28     50.73 o 
   6   7   1     2916.82     3195.10    144.99 o 
   7   7   1      111.12       10.58     97.21 o 
   8   7   1     1853.85     1877.09    134.50 o 
  -7   8   1     6373.10     6264.22    351.76 o 
  -6   8   1     3379.38     3346.35    168.56 o 
  -5   8   1     4238.31     4075.58    181.51 o 
  -4   8   1     9106.55     9189.69    240.89 o 
  -3   8   1     2295.72     2152.99     90.74 o 
  -2   8   1    10575.63    10784.38    204.74 o 
  -1   8   1      350.84      287.49     50.47 o 
   0   8   1    14047.23    14008.83    243.16 o 
   1   8   1     3023.38     3125.87    111.41 o 
   2   8   1    11496.76    11385.97    218.04 o 
   3   8   1     5218.66     5234.49    133.89 o 
   4   8   1     3321.92     3580.91    149.83 o 
   5   8   1     8381.92     8477.85    214.47 o 
   6   8   1      212.24      272.46     72.94 o 
   7   8   1     7043.95     6511.46    359.63 o 
  -5   9   1      286.94      411.59    188.54 o 
  -4   9   1      261.10      239.71     58.89 o 
  -3   9   1        6.95        5.30     43.01 o 
  -2   9   1        2.25      -17.72     42.28 o 
  -1   9   1     1359.25     1481.44     92.80 o 
   0   9   1       67.27       63.60     44.81 o 
   1   9   1       50.38       23.85     43.66 o 
   2   9   1       68.14       68.79     46.76 o 
   3   9   1       97.94       40.87     43.77 o 
   4   9   1      299.28      342.77     53.23 o 
   5   9   1      269.01      205.58    112.29 o 
  -3  10   1      936.99      973.62    110.78 o 
  -2  10   1    10437.52    10410.38    334.28 o 
  -1  10   1       76.73       68.50     79.17 o 
   0  10   1    10834.56    10612.79    346.85 o 
   1  10   1     1960.92     2071.82    190.49 o 
   2  10   1     5705.88     5306.76    234.63 o 
   3  10   1     5552.44     6147.70    516.40 o 
 -11   0   2    10917.68    11491.14    370.86 o 
 -10   0   2      399.11      440.54    104.52 o 
  -9   0   2    14727.08    14768.23    478.75 o 
  -8   0   2     4549.65     4553.97    303.43 o 
  -7   0   2    30996.48    31974.04    836.13 o 
  -6   0   2    13351.37    13180.26    421.44 o 
  -5   0   2     3280.87     3052.62    122.68 o 
  -4   0   2    42427.68    41090.34    732.18 o 
  -3   0   2     1559.34     1424.20     45.93 o 
  -2   0   2   110625.73   108802.11   2396.72 o 
  -1   0   2     7756.67     7948.42    137.64 o 
   0   0   2    61571.19    58125.12   1673.93 o 
   1   0   2    38691.99    37237.99    485.25 o 
   2   0   2    15990.04    15683.08    230.11 o 
   3   0   2    43553.53    43875.04    552.49 o 
   4   0   2     4270.96     4347.93     90.46 o 
   5   0   2    44518.83    44690.53    719.08 o 
   6   0   2      802.82      960.38     89.25 o 
   7   0   2    18135.50    18536.50    669.80 o 
   8   0   2     3179.08     3287.18    161.20 o 
   9   0   2     5772.82     5905.11    222.86 o 
  10   0   2     5072.63     5176.74    245.56 o 
  11   0   2      900.30     1236.89    111.13 o 
 -11   1   2        0.02        1.12    100.02 o 
 -10   1   2      128.51      218.02    110.14 o 
  -9   1   2     1110.04      794.55    143.85 o 
  -8   1   2        6.45      -39.30     39.30 o 
  -7   1   2      113.96       86.60     46.55 o 
  -6   1   2     2902.84     2937.65     76.56 o 
  -5   1   2      163.95      205.05     19.14 o 
  -4   1   2      595.31      650.33     27.61 o 
  -3   1   2     5761.12     6308.36     66.80 o 
  -2   1   2       72.35       82.57     15.02 o 
  -1   1   2      538.12      603.85     16.71 o 
   0   1   2     3353.54     3587.76     51.38 o 
   1   1   2      558.59      615.55     17.57 o 
   2   1   2     4724.05     4749.56     57.94 o 
   3   1   2     3052.47     3343.17     49.41 o 
   4   1   2       46.42      127.17     17.44 o 
   5   1   2       92.51       84.72     20.10 o 
   6   1   2      473.57      473.82     45.40 o 
   7   1   2      109.86       86.31     38.49 o 
   8   1   2       67.87        7.25     52.99 o 
   9   1   2      144.99       50.90     67.66 o 
  10   1   2      487.08      359.93     82.90 o 
  11   1   2      376.12      381.15     87.23 o 
 -11   2   2     9036.72     9479.49    459.65 o 
 -10   2   2      212.59      382.10    137.11 o 
  -9   2   2     9359.55     8544.46    410.20 o 
  -8   2   2     3444.42     2701.68    234.88 o 
  -7   2   2    10159.69    10439.77    254.97 o 
  -6   2   2    11301.74    10766.75    201.04 o 
  -5   2   2     5763.37     5799.93     92.10 o 
  -4   2   2    50831.36    50009.41    453.51 o 
  -3   2   2       76.35       92.84     19.91 o 
  -2   2   2    50578.54    49505.38    385.39 o 
  -1   2   2     2828.28     2922.58     56.39 o 
   0   2   2    37006.65    35863.54    347.97 o 
   1   2   2     6528.83     6565.28     87.00 o 
   2   2   2    12546.49    13086.86    115.94 o 
   3   2   2    45999.61    45028.08    382.00 o 
   4   2   2     2664.06     2687.12     60.31 o 
   5   2   2    25479.89    25565.62    269.18 o 
   6   2   2     1072.32     1114.14     64.47 o 
   7   2   2    17664.46    17551.16    312.32 o 
   8   2   2     1778.40     1890.28    210.16 o 
   9   2   2     3435.26     3844.62    284.33 o 
  10   2   2     4658.66     4877.62    195.64 o 
  11   2   2     1022.86      970.83    141.49 o 
 -11   3   2        9.60      -57.32    119.13 o 
 -10   3   2     2435.21     2269.01    256.23 o 
  -9   3   2      239.66      322.54    146.10 o 
  -8   3   2     3009.89     2927.57    259.60 o 
  -7   3   2      885.64     1007.73    140.31 o 
  -6   3   2      204.39      221.49     54.85 o 
  -5   3   2     1463.65     1466.13     52.03 o 
  -4   3   2       30.42       29.38     20.19 o 
  -3   3   2    11282.75    11626.72    107.27 o 
  -2   3   2     3855.76     3978.64     59.59 o 
  -1   3   2     4697.78     4521.68     59.80 o 
   0   3   2     3529.92     3220.46     67.01 o 
   1   3   2      340.81      297.51     22.85 o 
   2   3   2    17859.88    18881.43    201.66 o 
   3   3   2        6.79        2.73     13.49 o 
   4   3   2     4807.16     4685.57     80.41 o 
   5   3   2     1337.65     1470.26     50.47 o 
   6   3   2     6435.72     6531.60    124.14 o 
   7   3   2     1033.02     1067.39     67.30 o 
   8   3   2      559.12      522.93    146.66 o 
   9   3   2     2372.65     2146.86    160.59 o 
  10   3   2       28.51       74.23     66.95 o 
  11   3   2      891.46      625.35    103.83 o 
 -10   4   2       38.62      229.26    158.46 o 
  -9   4   2     4951.81     5074.20    254.26 o 
  -8   4   2     4146.60     3710.40    213.23 o 
  -7   4   2     5418.72     5492.26    184.76 o 
  -6   4   2    16453.89    16058.93    275.83 o 
  -5   4   2    11508.10    11568.42    153.08 o 
  -4   4   2    21554.71    21761.98    190.50 o 
  -3   4   2       31.88       21.69     22.75 o 
  -2   4   2    22697.13    21625.31    216.33 o 
  -1   4   2      518.18      513.60     23.00 o 
   0   4   2    30555.54    30792.44    341.62 o 
   1   4   2    22107.67    22296.16    195.60 o 
   2   4   2     5095.59     4622.69     73.75 o 
   3   4   2    14671.43    14103.12    179.87 o 
   4   4   2     4891.79     5126.47    102.74 o 
   5   4   2    12280.13    11871.91    141.56 o 
   6   4   2      420.89      451.83     43.76 o 
   7   4   2     7148.49     7253.16    153.23 o 
   8   4   2     4039.78     4136.40    178.70 o 
   9   4   2     1485.26     1717.85    126.50 o 
  10   4   2     3065.02     3299.09    164.71 o 
 -10   5   2     1546.14     1672.79    154.84 o 
  -9   5   2      217.08      217.22     65.73 o 
  -8   5   2      955.72      951.86    152.28 o 
  -7   5   2     2347.19     2396.00    237.13 o 
  -6   5   2     1071.18     1154.61     94.60 o 
  -5   5   2     9199.80     9180.10    166.34 o 
  -4   5   2       17.18       13.27     23.10 o 
  -3   5   2     4631.62     4496.14     89.89 o 
  -2   5   2      837.35      881.48     33.82 o 
  -1   5   2     9978.72    10205.47    150.58 o 
   0   5   2     6183.87     6071.70    126.53 o 
   1   5   2     2449.18     2108.53     70.95 o 
   2   5   2     4926.64     5073.14     88.51 o 
   3   5   2     1860.40     1992.22     67.41 o 
   4   5   2     7154.40     6923.57    127.17 o 
   5   5   2     2922.61     3121.03    106.02 o 
   6   5   2     2847.09     3178.10    177.22 o 
   7   5   2     2348.32     2246.26    325.35 o 
   8   5   2     3812.95     4314.41    178.16 o 
   9   5   2     5331.07     4937.39    158.49 o 
  10   5   2      621.77      720.09     86.53 o 
  -9   6   2     3268.94     3266.97    312.42 o 
  -8   6   2      752.79      610.24    165.20 o 
  -7   6   2     1734.05     1537.40    200.04 o 
  -6   6   2     2184.90     2329.65    138.33 o 
  -5   6   2     2470.20     2369.50    122.17 o 
  -4   6   2     4159.50     4114.50    102.26 o 
  -3   6   2     1408.25     1440.55     65.95 o 
  -2   6   2     9543.51     9685.71    147.24 o 
  -1   6   2      167.13      167.26     53.63 o 
   0   6   2     8045.58     7740.29    158.72 o 
   1   6   2      947.20     1026.45     59.08 o 
   2   6   2     3792.38     3636.49     83.75 o 
   3   6   2     7217.20     7411.27    112.67 o 
   4   6   2        2.22       21.20     32.57 o 
   5   6   2     3754.88     3657.48     93.58 o 
   6   6   2       30.87       14.20     36.55 o 
   7   6   2     7274.58     7135.67    629.91 o 
   8   6   2      393.33      309.05     85.41 o 
   9   6   2      815.57     1052.93    130.42 o 
  -8   7   2     2859.63     2997.25    282.08 o 
  -7   7   2     3861.70     3389.47    270.84 o 
  -6   7   2     1477.01     1636.98    125.69 o 
  -5   7   2     6560.64     6803.91    194.19 o 
  -4   7   2      178.11      153.08     43.38 o 
  -3   7   2     6413.68     6409.25    123.67 o 
  -2   7   2     2289.35     2415.12     97.50 o 
  -1   7   2    10342.85    10010.58    185.27 o 
   0   7   2    10574.17    10555.75    191.33 o 
   1   7   2     3332.91     3351.23    112.77 o 
   2   7   2     7157.54     6964.91    146.94 o 
   3   7   2      378.56      392.70     51.12 o 
   4   7   2    10657.43    10324.18    223.82 o 
   5   7   2     1214.63     1307.09     82.63 o 
   6   7   2     5343.87     5645.89    135.53 o 
   7   7   2     3806.65     3709.30    157.38 o 
   8   7   2     2869.62     2865.45    254.55 o 
  -7   8   2      474.32      505.72    144.97 o 
  -6   8   2      365.40      378.20     86.21 o 
  -5   8   2      169.62      120.03     55.37 o 
  -4   8   2      816.00      887.95     88.71 o 
  -3   8   2      367.55      457.53     66.68 o 
  -2   8   2     2347.67     2243.08     97.19 o 
  -1   8   2       19.47        8.02     38.60 o 
   0   8   2     1404.98     1298.74     81.21 o 
   1   8   2     1892.57     2091.99    100.94 o 
   2   8   2        5.52      -23.36     35.61 o 
   3   8   2      557.88      627.56     84.02 o 
   4   8   2      427.83      424.94     48.01 o 
   5   8   2     2633.82     2536.78    165.45 o 
   6   8   2      187.43      113.69     65.52 o 
   7   8   2      915.18     1010.32    176.44 o 
  -5   9   2     5849.89     6087.91    266.06 o 
  -4   9   2        7.70      -27.02     39.08 o 
  -3   9   2     5509.94     5360.54    174.75 o 
  -2   9   2      869.87     1114.15     92.14 o 
  -1   9   2     4293.59     4268.19    167.51 o 
   0   9   2     5202.08     5060.30    150.02 o 
   1   9   2     3119.15     3135.61    123.91 o 
   2   9   2     7618.57     7867.36    185.93 o 
   3   9   2       94.41       89.84     45.42 o 
   4   9   2     9972.18    10223.56    278.67 o 
   5   9   2      246.87      213.13     99.93 o 
  -3  10   2      228.03      487.74    107.89 o 
  -2  10   2       58.83      -35.70     69.02 o 
  -1  10   2      106.58       80.37    100.58 o 
   0  10   2        2.56       -3.50     69.12 o 
   1  10   2      126.42       76.64     79.09 o 
   2  10   2       40.65      -53.89     64.97 o 
 -11   1   3     1139.76     1446.37    182.06 o 
 -10   1   3     6905.52     6438.41    329.28 o 
  -9   1   3     6040.39     6118.12    319.17 o 
  -8   1   3     2906.68     2803.26    183.73 o 
  -7   1   3     8221.34     8668.15    283.98 o 
  -6   1   3      328.24      395.54     69.59 o 
  -5   1   3    23206.02    23529.81    229.64 o 
  -4   1   3    16835.01    17111.36    149.04 o 
  -3   1   3    43735.82    44964.41    541.46 o 
  -2   1   3    11946.81    11300.88     98.56 o 
  -1   1   3    18595.23    18998.80    136.73 o 
   0   1   3    39091.55    38485.31    349.99 o 
   1   1   3     3031.06     3275.90     42.32 o 
   2   1   3    33797.93    33808.09    240.31 o 
   3   1   3    16954.65    17129.05    145.30 o 
   4   1   3    42581.86    42178.33    324.66 o 
   5   1   3    11917.08    11896.80    128.18 o 
   6   1   3    24806.39    25335.84    270.76 o 
   7   1   3    13803.64    13945.20    196.87 o 
   8   1   3     3221.80     3225.50     88.36 o 
   9   1   3    11703.05    11677.37    262.07 o 
  10   1   3      187.83      170.52     63.78 o 
  11   1   3     7434.72     7548.04    220.83 o 
 -11   2   3      248.39      194.42    137.11 o 
 -10   2   3      118.47      236.00    122.50 o 
  -9   2   3     3902.40     3763.70    275.34 o 
  -8   2   3     1030.16      951.88    161.83 o 
  -7   2   3       70.25      -25.59     59.64 o 
  -6   2   3     1740.04     1607.00     94.71 o 
  -5   2   3     3465.48     3442.59     89.94 o 
  -4   2   3     5832.50     6209.12     96.28 o 
  -3   2   3       65.73        7.30     18.53 o 
  -2   2   3      136.42       55.78     18.79 o 
  -1   2   3      120.18      187.59     18.82 o 
   0   2   3     2136.71     2410.29     41.97 o 
   1   2   3     5710.99     5509.77     80.59 o 
   2   2   3      449.71      588.05     21.60 o 
   3   2   3     4737.66     4779.93     70.69 o 
   4   2   3        0.67      -19.21     19.21 o 
   5   2   3     4211.98     4168.77     79.52 o 
   6   2   3      411.09      456.15     45.63 o 
   7   2   3      956.46     1050.51     99.76 o 
   8   2   3      125.64      175.54     81.53 o 
   9   2   3       94.96      105.48     87.37 o 
  10   2   3      655.94      665.37     94.64 o 
  11   2   3       15.59       84.28     71.07 o 
 -11   3   3      178.22      276.46    140.48 o 
 -10   3   3     3137.81     3202.91    282.08 o 
  -9   3   3     6032.95     5996.75    370.86 o 
  -8   3   3     1568.31     1455.36    200.04 o 
  -7   3   3    12776.23    13222.15    249.70 o 
  -6   3   3      788.43      828.13     68.81 o 
  -5   3   3    13183.49    13143.57    160.79 o 
  -4   3   3     3540.85     3456.62     71.10 o 
  -3   3   3    24676.60    25785.83    218.95 o 
  -2   3   3    27085.62    26544.83    218.80 o 
  -1   3   3     4813.78     4268.45     56.49 o 
   0   3   3    31777.47    31374.24    364.74 o 
   1   3   3     8163.90     8947.27     89.74 o 
   2   3   3    61349.81    62110.49    516.82 o 
   3   3   3      355.10      264.07     20.53 o 
   4   3   3    11030.55    10532.99    124.11 o 
   5   3   3     3076.77     2975.07     69.96 o 
   6   3   3     7080.83     7127.38    132.04 o 
   7   3   3    13323.30    12964.30    217.00 o 
   8   3   3      836.96      746.61     85.94 o 
   9   3   3    13131.78    12902.98    315.09 o 
  10   3   3       31.39       32.38     62.46 o 
  11   3   3     6480.32     6881.03    246.11 o 
 -10   4   3      234.61      146.10    152.84 o 
  -9   4   3     2877.60     2904.16    210.16 o 
  -8   4   3     1825.90     1807.47    160.74 o 
  -7   4   3      633.11      568.47     70.82 o 
  -6   4   3     7453.15     7370.86    172.89 o 
  -5   4   3     2373.47     2368.82     68.89 o 
  -4   4   3     8806.09     9361.52    110.65 o 
  -3   4   3        8.78       -6.28     14.07 o 
  -2   4   3     4717.69     4423.19     58.16 o 
  -1   4   3     2127.26     2268.61     38.77 o 
   0   4   3     7321.97     7788.71    168.37 o 
   1   4   3    10902.63    10516.34    102.67 o 
   2   4   3     3174.98     2879.65     55.62 o 
   3   4   3     6248.04     6468.65     95.76 o 
   4   4   3     1342.61     1461.75     55.24 o 
   5   4   3     3678.62     3520.63     72.42 o 
   6   4   3     1644.09     1904.13     99.34 o 
   7   4   3     1638.29     1773.80     79.84 o 
   8   4   3     1344.66     1570.14     94.21 o 
   9   4   3      828.11      825.88     92.97 o 
  10   4   3     2674.68     2635.04    152.41 o 
 -10   5   3     1903.52     1880.46    132.57 o 
  -9   5   3     2636.61     2551.77    203.01 o 
  -8   5   3      678.06      602.37    166.33 o 
  -7   5   3     3582.91     3595.13    276.46 o 
  -6   5   3      189.84      345.75     87.81 o 
  -5   5   3     5859.29     5730.02    128.70 o 
  -4   5   3     3852.90     3899.63     70.03 o 
  -3   5   3    11159.31    11174.62    142.22 o 
  -2   5   3     5056.98     4856.00     78.76 o 
  -1   5   3     9013.38     8807.18    160.38 o 
   0   5   3     4433.27     4231.38     98.91 o 
   1   5   3      196.59      249.89     27.15 o 
   2   5   3    15880.02    15243.12    173.18 o 
   3   5   3       63.91       53.27     23.67 o 
   4   5   3     9090.73     9294.29    132.08 o 
   5   5   3     2869.59     2715.28     76.56 o 
   6   5   3     6546.24     6574.20    143.67 o 
   7   5   3     2706.59     2880.45    114.06 o 
   8   5   3     1425.46     1407.80    156.10 o 
   9   5   3     5048.85     4782.37    218.98 o 
  10   5   3        7.32      -40.11     57.41 o 
  -9   6   3     3206.01     3027.59    307.93 o 
  -8   6   3     2212.26     2253.28    252.86 o 
  -7   6   3     2620.24     2936.56    258.48 o 
  -6   6   3     9344.86     8862.58    305.27 o 
  -5   6   3      249.57      281.65     60.50 o 
  -4   6   3    13348.31    13594.13    174.85 o 
  -3   6   3      798.58      785.19     55.19 o 
  -2   6   3    15595.45    16072.62    222.19 o 
  -1   6   3     3247.72     3501.64    105.20 o 
   0   6   3     8520.96     8281.52    167.87 o 
   1   6   3    10073.40     9510.34    182.35 o 
   2   6   3      918.84      937.70     49.43 o 
   3   6   3     8844.62     8472.51    125.78 o 
   4   6   3       33.82       43.65     32.55 o 
   5   6   3     6962.03     6825.87    135.46 o 
   6   6   3     2655.50     2582.37    108.79 o 
   7   6   3     2631.08     2547.87    144.45 o 
   8   6   3     1690.40     1881.89    139.87 o 
   9   6   3      472.72      633.38    238.81 o 
  -8   7   3      454.14      483.25    161.83 o 
  -7   7   3     1587.25     2295.98    231.51 o 
  -6   7   3      117.66      122.62    108.57 o 
  -5   7   3     2825.25     2870.06    130.53 o 
  -4   7   3      480.52      508.64     42.44 o 
  -3   7   3     3582.18     3590.46    109.97 o 
  -2   7   3     1890.96     1767.18     80.96 o 
  -1   7   3     1431.11     1642.54     99.62 o 
   0   7   3     1097.94     1144.14     74.73 o 
   1   7   3       14.63      -10.77     51.07 o 
   2   7   3     6889.48     6717.35    146.05 o 
   3   7   3      664.73      626.85     47.84 o 
   4   7   3     2330.64     2339.64     76.19 o 
   5   7   3      779.43      852.58     54.58 o 
   6   7   3     3142.84     3083.16    110.99 o 
   7   7   3     1027.07     1116.31    121.37 o 
   8   7   3      155.36      -66.10     66.10 o 
  -7   8   3     2411.76     2641.00    241.62 o 
  -6   8   3     5904.88     5778.38    215.00 o 
  -5   8   3     1197.99     1278.81     95.73 o 
  -4   8   3     8986.39     9466.32    186.39 o 
  -3   8   3      120.20       81.65     41.27 o 
  -2   8   3     7169.49     7096.14    164.21 o 
  -1   8   3     2898.84     3012.58    111.13 o 
   0   8   3     4500.48     4520.18    133.32 o 
   1   8   3     7779.90     7651.66    171.35 o 
   2   8   3     1706.40     1958.36    165.02 o 
   3   8   3    10689.56    10601.14    202.24 o 
   4   8   3       17.39       51.22     36.27 o 
   5   8   3     6163.39     6396.29    143.40 o 
   6   8   3      603.25      533.23     83.70 o 
   7   8   3     3150.08     3183.30    141.74 o 
  -5   9   3      177.88      238.67     99.95 o 
  -4   9   3       32.98        7.81     43.91 o 
  -3   9   3      112.14      168.04     49.24 o 
  -2   9   3       70.20       35.58     45.27 o 
  -1   9   3       94.10       36.39     45.77 o 
   0   9   3       49.43      -19.67     43.42 o 
   1   9   3      206.02      311.18     57.44 o 
   2   9   3      431.34      520.23     66.03 o 
   3   9   3        2.52       -3.97     41.46 o 
   4   9   3       49.65      -13.17     44.06 o 
   5   9   3       31.35       18.90     86.83 o 
  -2  10   3     6348.59     6248.98    254.76 o 
  -1  10   3     4015.50     3977.46    211.19 o 
   0  10   3     3679.70     3648.28    204.06 o 
   1  10   3     4706.41     4686.35    364.12 o 
   2  10   3      580.94      644.60    108.13 o 
 -11   0   4     9290.24     8968.15    323.66 o 
 -10   0   4     3758.89     3392.84    211.28 o 
  -9   0   4     2898.61     2966.91    204.54 o 
  -8   0   4    14814.36    15172.80    498.98 o 
  -7   0   4     3023.78     2760.12    191.05 o 
  -6   0   4    24876.60    23505.99    650.70 o 
  -5   0   4      275.97      340.49    117.44 o 
  -4   0   4    39505.96    38238.35    531.45 o 
  -3   0   4     3996.50     4395.03     72.62 o 
  -2   0   4    35448.41    37230.62    386.07 o 
  -1   0   4    21597.41    21858.30    218.55 o 
   0   0   4       32.58      111.22     19.00 o 
   1   0   4    20769.63    21703.54    240.06 o 
   2   0   4      403.05      349.41     26.69 o 
   3   0   4    33135.48    33583.62    342.25 o 
   4   0   4    14351.78    14926.28    185.80 o 
   5   0   4    11490.30    11725.13    165.23 o 
   6   0   4     3376.03     3162.25    110.54 o 
   7   0   4     1688.87     1824.55     95.01 o 
   8   0   4    13395.12    13077.11    257.44 o 
   9   0   4       67.82       70.48     59.62 o 
  10   0   4     4018.42     4039.12    165.41 o 
  11   0   4      140.48       48.02    104.50 o 
 -11   1   4      232.43       68.55    115.75 o 
 -10   1   4       49.05       62.93     97.77 o 
  -9   1   4       12.68       11.24     96.65 o 
  -8   1   4       32.92       89.89     45.91 o 
  -7   1   4     1050.62     1070.57     76.16 o 
  -6   1   4       34.82       11.97     38.02 o 
  -5   1   4     1267.02     1210.60     41.43 o 
  -4   1   4      116.82      141.38     16.84 o 
  -3   1   4     1199.85     1172.07     27.68 o 
  -2   1   4      371.94      507.95     17.67 o 
  -1   1   4     4772.98     4735.04     54.07 o 
   0   1   4     1147.42     1213.95     23.11 o 
   1   1   4     2158.72     2277.38     36.46 o 
   2   1   4     1097.08     1096.38     30.80 o 
   3   1   4      598.05      777.36     33.80 o 
   4   1   4     3111.38     3268.72     52.49 o 
   5   1   4      224.27      222.13     24.62 o 
   6   1   4        1.76      -26.82     26.82 o 
   7   1   4      261.00      249.32     39.05 o 
   8   1   4      220.87      213.04     44.56 o 
   9   1   4     1453.08     1306.50     92.84 o 
  10   1   4      113.53      136.54     57.04 o 
  11   1   4      645.05      597.38     87.04 o 
 -11   2   4     3441.66     3851.36    300.06 o 
 -10   2   4     2310.90     2117.29    227.01 o 
  -9   2   4     4942.65     4203.12    285.45 o 
  -8   2   4    11417.54     9925.65    433.80 o 
  -7   2   4     2596.95     2611.77    131.61 o 
  -6   2   4     8122.29     8347.34    175.53 o 
  -5   2   4       12.57        1.13     30.74 o 
  -4   2   4    23689.34    23362.46    242.80 o 
  -3   2   4     7429.82     7797.58    107.64 o 
  -2   2   4    13494.23    13841.61    151.07 o 
  -1   2   4    11639.14    10961.93    111.60 o 
   0   2   4    15722.55    15225.49    109.79 o 
   1   2   4    29701.43    29877.00    227.74 o 
   2   2   4     6524.49     7010.25     86.38 o 
   3   2   4    20919.82    20664.05    216.30 o 
   4   2   4     6104.59     6394.21    126.85 o 
   5   2   4     7060.05     7203.18    102.58 o 
   6   2   4     1788.47     1999.61     98.49 o 
   7   2   4     6108.87     6262.42    151.48 o 
   8   2   4    14593.36    14165.87    322.04 o 
   9   2   4        3.90       37.34     74.64 o 
  10   2   4     3351.30     3252.99    169.49 o 
  11   2   4       96.44      120.70     77.04 o 
 -11   3   4      480.18      618.11    179.81 o 
 -10   3   4     1068.85     1023.81    193.30 o 
  -9   3   4     2733.93     2476.92    249.49 o 
  -8   3   4       27.13       42.71    110.14 o 
  -7   3   4     3667.75     3824.85    140.28 o 
  -6   3   4      169.29      103.66     47.93 o 
  -5   3   4     6304.24     5869.09    110.28 o 
  -4   3   4     1770.17     1722.59     49.13 o 
  -3   3   4     2917.32     3040.96     54.70 o 
  -2   3   4    21303.04    21215.84    208.79 o 
  -1   3   4     4574.53     4277.88     56.31 o 
   0   3   4     2985.14     3015.00     50.12 o 
   1   3   4     1638.94     1514.86     60.53 o 
   2   3   4     7652.17     7312.85     97.60 o 
   3   3   4     5480.73     5942.82     84.62 o 
   4   3   4     4013.34     4172.63     71.47 o 
   5   3   4     6519.85     6544.29     98.90 o 
   6   3   4     1948.56     1978.84     67.29 o 
   7   3   4     5500.30     5193.00    138.58 o 
   8   3   4       96.82       31.53     54.24 o 
   9   3   4      946.94     1039.99    106.29 o 
  10   3   4      193.05      164.23     77.81 o 
  11   3   4     1788.58     1826.72    147.62 o 
 -10   4   4     2673.06     2293.73    275.34 o 
  -9   4   4     3097.63     2865.18    280.40 o 
  -8   4   4     6393.00     6148.92    466.95 o 
  -7   4   4      786.87      894.67     90.64 o 
  -6   4   4     6839.13     7129.14    202.01 o 
  -5   4   4      226.04      240.21     43.24 o 
  -4   4   4    17758.46    17790.25    188.69 o 
  -3   4   4     4885.99     4833.62     67.62 o 
  -2   4   4     3384.14     3296.80     60.67 o 
  -1   4   4    15115.16    15111.38    143.90 o 
   0   4   4     1493.78     1313.54     63.49 o 
   1   4   4    35489.00    36082.59    290.45 o 
   2   4   4      433.09      455.19     29.16 o 
   3   4   4    10204.77    10030.53    130.46 o 
   4   4   4       26.31        0.16     21.34 o 
   5   4   4     6150.47     6010.31    103.39 o 
   6   4   4     4968.45     5133.00    113.07 o 
   7   4   4       27.91       51.07     38.60 o 
   8   4   4     3905.19     3927.73    138.97 o 
   9   4   4      106.25      145.95     99.56 o 
  10   4   4     5395.98     5042.81    280.47 o 
 -10   5   4      770.49      716.12    146.34 o 
  -9   5   4     1175.31     1444.48    354.57 o 
  -8   5   4      193.05      159.58    126.99 o 
  -7   5   4     4861.11     4698.73    314.67 o 
  -6   5   4     1539.52     1577.85    188.80 o 
  -5   5   4     9588.75     9286.83    185.90 o 
  -4   5   4     3431.09     3467.94     85.57 o 
  -3   5   4     5508.91     5395.10     88.29 o 
  -2   5   4     8502.30     8232.89    122.55 o 
  -1   5   4     3750.25     3687.27     81.79 o 
   0   5   4    11954.23    12056.29    200.39 o 
   1   5   4       56.48       77.34     24.68 o 
   2   5   4    18602.80    18041.21    200.26 o 
   3   5   4     2757.75     2906.16     69.54 o 
   4   5   4     8489.74     8494.70    128.70 o 
   5   5   4     4617.71     4679.36    114.55 o 
   6   5   4     5228.61     5265.56    147.29 o 
   7   5   4     6421.16     6301.10    173.11 o 
   8   5   4      298.11      237.86     80.09 o 
   9   5   4     3880.99     4362.03    233.58 o 
  10   5   4      363.11      304.27     71.72 o 
  -9   6   4     1507.36     1062.02    224.77 o 
  -8   6   4     2503.18     2628.63    269.72 o 
  -7   6   4      100.73       28.10    107.89 o 
  -6   6   4     1690.70     1856.85    161.83 o 
  -5   6   4       36.64       29.02     49.49 o 
  -4   6   4     8840.24     9074.76    145.76 o 
  -3   6   4     2391.55     2315.94     79.88 o 
  -2   6   4     1346.36     1250.50     65.09 o 
  -1   6   4      263.11      267.83     45.22 o 
   0   6   4     3140.44     3058.25    104.71 o 
   1   6   4     8225.84     8071.93    167.54 o 
   2   6   4      366.48      403.00     39.86 o 
   3   6   4     3863.67     3637.67    122.44 o 
   4   6   4      258.95      287.41     47.04 o 
   5   6   4     3118.40     3253.78     90.69 o 
   6   6   4     1462.80     1646.42    115.17 o 
   7   6   4     1095.47     1197.84    295.00 o 
   8   6   4     2470.97     2635.29    163.90 o 
   9   6   4       51.34       81.82     79.83 o 
  -8   7   4      922.56      904.68    191.05 o 
  -7   7   4     8651.49     8116.29    414.69 o 
  -6   7   4     1027.58     1101.41    167.13 o 
  -5   7   4     5486.14     5525.91    177.05 o 
  -4   7   4     1464.98     1654.45     68.75 o 
  -3   7   4    10458.47    10373.04    171.19 o 
  -2   7   4    17388.05    17082.55    283.22 o 
  -1   7   4       78.21      170.62     45.94 o 
   0   7   4    13625.10    13096.62    238.97 o 
   1   7   4      312.34      230.20     45.01 o 
   2   7   4    19804.55    19331.19    285.57 o 
   3   7   4     2874.58     2695.75     93.98 o 
   4   7   4     6046.54     5988.29    123.35 o 
   5   7   4     5547.41     5474.17    134.44 o 
   6   7   4     2895.15     2898.17    122.86 o 
   7   7   4     8833.22     8553.73    551.24 o 
   8   7   4       46.78       42.84     94.96 o 
  -7   8   4       33.76      171.95    125.87 o 
  -6   8   4      554.33      494.32    105.72 o 
  -5   8   4      304.95      299.43     63.26 o 
  -4   8   4     1722.26     2000.59     92.74 o 
  -3   8   4      457.37      493.55     67.01 o 
  -2   8   4     1994.75     1939.43     95.62 o 
  -1   8   4      430.23      512.02     64.68 o 
   0   8   4       10.04       51.05     42.64 o 
   1   8   4       15.64        8.57     40.61 o 
   2   8   4      158.41      191.98     48.96 o 
   3   8   4     2499.82     2444.88    135.70 o 
   4   8   4     1063.88     1184.76    124.61 o 
   5   8   4      599.23      581.77     83.43 o 
   6   8   4      104.90      211.49     54.66 o 
   7   8   4      605.81      650.97     86.10 o 
  -5   9   4     6942.76     7500.34    322.13 o 
  -4   9   4     3650.65     3870.04    229.01 o 
  -3   9   4     5162.15     5291.01    185.12 o 
  -2   9   4     4762.52     4638.90    146.12 o 
  -1   9   4     2647.21     2727.47    118.91 o 
   0   9   4    10375.27    10719.37    319.18 o 
   1   9   4       79.53       75.36     49.17 o 
   2   9   4     8956.40     8962.27    201.56 o 
   3   9   4     2383.46     2557.83    112.49 o 
   4   9   4     7839.56     7909.29    183.77 o 
   5   9   4     4975.37     4885.41    178.79 o 
  -2  10   4      126.10       79.67     80.46 o 
  -1  10   4      109.35       38.38     76.79 o 
   0  10   4        5.45       59.55     72.55 o 
   1  10   4      150.21      151.26     85.20 o 
   2  10   4      136.13       76.28     79.04 o 
 -11   1   5     4883.90     5351.67    313.55 o 
 -10   1   5      712.07      674.30    149.47 o 
  -9   1   5    11875.75    11434.95    456.27 o 
  -8   1   5      184.00      209.76     57.51 o 
  -7   1   5    20687.51    20209.91    351.13 o 
  -6   1   5     9610.24     9571.99    202.60 o 
  -5   1   5    19143.65    19610.94    244.34 o 
  -4   1   5    30598.24    30241.40    264.98 o 
  -3   1   5    44764.49    44575.24    347.60 o 
  -2   1   5    38391.41    38746.00    370.57 o 
  -1   1   5      370.86      413.30     26.39 o 
   0   1   5    40803.39    38382.93    269.31 o 
   1   1   5     4780.47     4892.75     58.60 o 
   2   1   5    60775.33    58355.59    451.50 o 
   3   1   5    33250.78    33818.93    256.77 o 
   4   1   5    25286.64    25918.37    202.70 o 
   5   1   5    24181.10    23935.35    207.15 o 
   6   1   5     4151.33     3970.79     85.96 o 
   7   1   5    18376.88    18444.40    217.71 o 
   8   1   5      176.88      204.45     44.71 o 
   9   1   5    17977.10    17536.51    321.22 o 
  10   1   5     2174.89     1972.27    142.95 o 
  11   1   5     4653.11     4726.17    180.60 o 
 -11   2   5      158.01       58.44    120.25 o 
 -10   2   5     1028.00      773.19    161.83 o 
  -9   2   5      184.41      283.20    130.36 o 
  -8   2   5     1381.45     1056.40    167.45 o 
  -7   2   5      160.18      109.61     81.51 o 
  -6   2   5      383.72      488.31     60.83 o 
  -5   2   5      981.78     1015.11     56.81 o 
  -4   2   5     1875.09     1783.16     58.73 o 
  -3   2   5     6992.37     7612.86    114.11 o 
  -2   2   5     2293.71     2724.72     55.81 o 
  -1   2   5      804.60      714.08     19.91 o 
   0   2   5     6235.73     6451.82     80.90 o 
   1   2   5      392.63      364.16     16.20 o 
   2   2   5     2671.62     2877.39     55.03 o 
   3   2   5      146.09      193.13     22.30 o 
   4   2   5      142.14      128.83     21.91 o 
   5   2   5      129.29      141.80     26.87 o 
   6   2   5     3851.07     4099.63     95.56 o 
   7   2   5      169.71      117.16     48.67 o 
   8   2   5      227.91      178.68     57.84 o 
   9   2   5      125.25      181.34     70.36 o 
  10   2   5     1359.97     1168.69    119.30 o 
  11   2   5      246.82      242.88     89.01 o 
 -11   3   5     3860.49     4054.77    337.15 o 
 -10   3   5     1461.36     1384.56    213.53 o 
  -9   3   5    12051.48    11006.77    502.35 o 
  -8   3   5      205.56      407.95    140.48 o 
  -7   3   5    11302.90    11253.36    324.91 o 
  -6   3   5     2614.84     2718.98    120.81 o 
  -5   3   5    19114.05    18735.65    226.74 o 
  -4   3   5    13533.85    13893.79    153.46 o 
  -3   3   5     1988.02     1999.25     50.60 o 
  -2   3   5    33035.45    33144.22    305.67 o 
  -1   3   5     1581.63     1653.05     39.58 o 
   0   3   5    70845.70    69798.96    476.61 o 
   1   3   5     2997.33     2971.38     51.44 o 
   2   3   5    44811.04    43465.32    356.23 o 
   3   3   5     9945.32     9859.56    115.50 o 
   4   3   5    15098.31    14952.37    162.33 o 
   5   3   5    12761.95    12568.16    157.09 o 
   6   3   5      607.77      671.21     47.57 o 
   7   3   5    16034.50    15962.92    257.61 o 
   8   3   5       13.69       49.35    101.48 o 
   9   3   5    12470.44    12009.58    336.06 o 
  10   3   5      939.75      838.55    107.45 o 
 -10   4   5     1159.11      649.57    191.05 o 
  -9   4   5      535.52      628.84    126.66 o 
  -8   4   5     3315.78     3186.49    204.63 o 
  -7   4   5        6.18      -48.59     49.14 o 
  -6   4   5     3178.85     3262.72    227.60 o 
  -5   4   5       77.72      100.26     43.69 o 
  -4   4   5     3865.46     3785.39     91.01 o 
  -3   4   5     3179.21     3169.17     69.02 o 
  -2   4   5      628.63      707.25     35.63 o 
  -1   4   5     5274.88     5168.32     99.38 o 
   0   4   5      751.89      717.77     45.94 o 
   1   4   5     5762.50     5736.79     82.94 o 
   2   4   5     1687.71     1767.51     52.62 o 
   3   4   5     5472.13     5358.74     92.90 o 
   4   4   5     1368.73     1388.52     51.04 o 
   5   4   5     1086.49     1104.41     50.09 o 
   6   4   5     3467.92     3534.49     96.40 o 
   7   4   5      143.17      152.37     56.00 o 
   8   4   5     1710.15     1736.09    102.37 o 
   9   4   5      779.66      789.53     96.99 o 
  10   4   5     1327.51     1339.43    202.07 o 
 -10   5   5     1155.65     1432.97    179.70 o 
  -9   5   5     5758.26     5700.90    765.33 o 
  -8   5   5       74.63       29.22    114.63 o 
  -7   5   5     2857.00     2708.43    249.49 o 
  -6   5   5     2155.57     2221.81    215.78 o 
  -5   5   5    10575.87    10209.86    199.29 o 
  -4   5   5     4846.09     4898.18    127.06 o 
  -3   5   5     1713.95     1773.21     66.28 o 
  -2   5   5    14492.00    13821.01    176.72 o 
  -1   5   5      234.79      223.08     33.20 o 
   0   5   5    18923.92    19063.68    259.99 o 
   1   5   5      139.71      102.03     30.23 o 
   2   5   5    13936.12    13078.31    163.50 o 
   3   5   5     5333.33     5299.55     97.42 o 
   4   5   5     6680.74     6556.24    160.13 o 
   5   5   5     6699.21     6414.82    130.46 o 
   6   5   5      896.51      946.53     66.57 o 
   7   5   5    10561.32    10428.20    239.28 o 
   8   5   5      161.19      136.68     57.34 o 
   9   5   5     5180.46     5589.85    176.36 o 
  -9   6   5      434.81      463.02    173.07 o 
  -8   6   5     2612.26     2629.76    271.97 o 
  -7   6   5      199.90      201.17    121.37 o 
  -6   6   5     9403.86     9324.40    425.93 o 
  -5   6   5     2335.79     2269.02    215.42 o 
  -4   6   5     1120.09     1158.32     57.17 o 
  -3   6   5     2583.33     2637.33     76.51 o 
  -2   6   5     2608.22     2523.65     83.44 o 
  -1   6   5    19374.52    19294.45    417.45 o 
   0   6   5      163.12      187.57     41.24 o 
   1   6   5     3791.45     3675.11    106.49 o 
   2   6   5      243.39      234.11     29.65 o 
   3   6   5     5913.93     5731.88    105.92 o 
   4   6   5     6815.94     7050.53    123.13 o 
   5   6   5      250.19      309.90     57.24 o 
   6   6   5     4545.34     4351.31    152.75 o 
   7   6   5      344.70      383.20     82.09 o 
   8   6   5     3356.98     3419.29    193.30 o 
   9   6   5      347.95      389.56     68.93 o 
  -8   7   5       22.12       96.65    137.11 o 
  -7   7   5     1320.70     1530.65    209.03 o 
  -6   7   5     2927.09     2757.87    232.63 o 
  -5   7   5     3772.62     3879.52    150.75 o 
  -4   7   5     1677.99     1775.90     87.45 o 
  -3   7   5     3085.19     3125.22    138.94 o 
  -2   7   5     3831.74     3727.26    122.54 o 
  -1   7   5       17.43       28.04     39.47 o 
   0   7   5     1090.54     1184.36     77.96 o 
   1   7   5      353.81      326.95     49.86 o 
   2   7   5     4602.18     4467.58    138.69 o 
   3   7   5     4109.70     3965.49     87.30 o 
   4   7   5     1281.57     1308.90     68.72 o 
   5   7   5      789.89      940.15     67.84 o 
   6   7   5      299.48      252.95     88.49 o 
   7   7   5     2527.09     2505.07    215.78 o 
   8   7   5       86.69       19.33     71.48 o 
  -7   8   5        1.40       11.24    116.88 o 
  -6   8   5     6230.48     7067.75    506.28 o 
  -5   8   5     1230.03     1207.38     94.54 o 
  -4   8   5     3571.90     3588.88    191.24 o 
  -3   8   5     3212.91     3363.58    119.61 o 
  -2   8   5     2763.08     2737.97    205.02 o 
  -1   8   5     8153.60     7959.08    220.85 o 
   0   8   5       26.66       45.99     42.74 o 
   1   8   5     6156.61     6144.36    167.78 o 
   2   8   5      229.24      135.74     49.12 o 
   3   8   5     4880.01     4643.78    142.86 o 
   4   8   5     3932.15     3926.56    134.31 o 
   5   8   5      896.86      876.10     93.92 o 
   6   8   5     4107.36     4325.28    242.72 o 
   7   8   5       52.67       93.28     83.16 o 
  -5   9   5       15.39       52.32     87.09 o 
  -4   9   5        8.30       40.06     49.56 o 
  -3   9   5      313.27      421.09     63.68 o 
  -2   9   5      593.39      553.24     70.42 o 
  -1   9   5        0.12       63.05     46.13 o 
   0   9   5      164.17      156.38     52.21 o 
   1   9   5       83.37       57.47     50.64 o 
   2   9   5      397.41      412.46     66.22 o 
   3   9   5        8.58       16.87     49.66 o 
   4   9   5      240.50      185.22     53.68 o 
   5   9   5      115.80      163.43     68.18 o 
  -1  10   5     3794.58     3492.70    205.72 o 
   0  10   5        7.98       61.20     88.22 o 
   1  10   5     7053.51     7064.58    356.25 o 
 -11   0   6      875.46      912.55    123.62 o 
 -10   0   6     7061.82     7693.73    331.53 o 
  -9   0   6       54.44      -26.97     86.53 o 
  -8   0   6     4746.31     5320.20    277.59 o 
  -7   0   6     7316.93     6978.97    312.42 o 
  -6   0   6     9480.42     9004.11    349.51 o 
  -5   0   6    21342.75    21064.33    343.69 o 
  -4   0   6    13458.53    14158.44    307.96 o 
  -3   0   6    23388.69    23209.62    326.23 o 
  -2   0   6     1758.41     1773.39     58.93 o 
  -1   0   6     7603.67     7003.73    127.14 o 
   0   0   6    21434.35    21783.77    232.47 o 
   1   0   6     5222.43     5278.36     92.87 o 
   2   0   6    16651.08    16228.73    194.02 o 
   3   0   6    13563.88    12951.00    169.76 o 
   4   0   6    26574.89    27454.56    308.24 o 
   5   0   6       14.12       12.20     38.87 o 
   6   0   6     3807.09     3585.54    123.04 o 
   7   0   6     3254.51     3359.13    133.34 o 
   8   0   6     6796.80     7019.68    213.94 o 
   9   0   6     5207.99     5531.12    194.89 o 
  10   0   6     2138.91     2231.04    131.77 o 
  11   0   6     5091.36     5689.49    309.35 o 
 -11   1   6       70.27       69.68    115.75 o 
 -10   1   6       10.12      -93.28     96.65 o 
  -9   1   6      273.19      321.41    121.37 o 
  -8   1   6      105.64       70.60     54.51 o 
  -7   1   6       41.14       23.54     51.97 o 
  -6   1   6     1148.79     1112.49     93.16 o 
  -5   1   6      506.75      468.70     40.58 o 
  -4   1   6      654.47      632.11     32.85 o 
  -3   1   6     1000.17     1044.42     34.76 o 
  -2   1   6      370.02      446.99     24.90 o 
  -1   1   6     2621.51     2785.80     39.72 o 
   0   1   6     7533.42     7947.36     83.08 o 
   1   1   6      911.65      925.90     29.67 o 
   2   1   6      317.09      369.07     24.10 o 
   3   1   6      111.98      204.74     21.36 o 
   4   1   6     3391.13     3560.87     58.43 o 
   5   1   6      513.66      554.03     34.35 o 
   6   1   6      193.04      217.71     33.69 o 
   7   1   6      440.16      510.71     44.82 o 
   8   1   6      192.91      226.86     40.45 o 
   9   1   6     1187.98     1245.33     93.25 o 
  10   1   6      340.21      206.38     69.75 o 
  11   1   6      132.80      221.12     74.02 o 
 -11   2   6      586.01      432.67    149.47 o 
 -10   2   6     4389.21     4249.19    297.81 o 
  -9   2   6      615.91      422.56    135.98 o 
  -8   2   6     7656.27     8158.99    397.84 o 
  -7   2   6     3749.19     3458.17    186.13 o 
  -6   2   6     3948.53     3919.58    157.41 o 
  -5   2   6     3837.69     3687.99     98.41 o 
  -4   2   6     8160.16     8565.11     99.09 o 
  -3   2   6    23950.78    23761.07    218.25 o 
  -2   2   6       10.07       13.47     10.53 o 
  -1   2   6    12869.72    12709.90     97.08 o 
   0   2   6       76.60       41.63     13.68 o 
   1   2   6    23739.84    24412.86    172.74 o 
   2   2   6    14794.84    14840.45    126.27 o 
   3   2   6     2337.64     2218.26     60.88 o 
   4   2   6    13264.18    12778.76    123.70 o 
   5   2   6      451.77      453.94     34.75 o 
   6   2   6    16496.41    16752.87    207.73 o 
   7   2   6     1275.02     1293.53     80.66 o 
   8   2   6    10407.05    10164.57    242.25 o 
   9   2   6     2470.75     2887.42    232.38 o 
  10   2   6     1473.70     1585.96    134.42 o 
  11   2   6     3756.99     3737.12    193.02 o 
 -11   3   6     1133.02      803.54    196.67 o 
 -10   3   6        2.22      -24.72    115.75 o 
  -9   3   6     4759.78     4407.65    318.04 o 
  -8   3   6      328.69      685.54    160.71 o 
  -7   3   6      933.08      888.04    160.31 o 
  -6   3   6     2965.07     2879.34    155.88 o 
  -5   3   6     4833.38     4786.90    120.62 o 
  -4   3   6     9314.01     9010.90    136.80 o 
  -3   3   6       22.69       43.45     19.07 o 
  -2   3   6    11253.74    11022.06    146.04 o 
  -1   3   6     1047.06     1138.34     29.88 o 
   0   3   6     9687.11     9733.37     94.69 o 
   1   3   6     1519.40     1287.14     44.37 o 
   2   3   6     5980.01     5624.60     70.19 o 
   3   3   6     4831.05     5130.61     91.51 o 
   4   3   6     1251.42     1343.27     47.18 o 
   5   3   6     2510.20     2432.04     67.44 o 
   6   3   6      519.74      608.64     47.50 o 
   7   3   6     3029.69     3123.07    109.72 o 
   8   3   6      509.97      411.66     75.86 o 
   9   3   6     2619.20     2626.50    150.12 o 
  10   3   6      467.11      380.88     89.15 o 
 -10   4   6     3591.12     3077.04    312.42 o 
  -9   4   6       60.03       60.69    126.99 o 
  -8   4   6     6011.74     6136.10    377.61 o 
  -7   4   6     1850.22     1748.56    116.07 o 
  -6   4   6     3656.19     4030.85    156.43 o 
  -5   4   6     2683.24     2820.06    116.91 o 
  -4   4   6     1201.22     1209.88     59.16 o 
  -3   4   6    13650.00    13501.53    196.80 o 
  -2   4   6     1104.21     1191.33     49.87 o 
  -1   4   6    16546.87    16685.84    171.66 o 
   0   4   6     2011.31     1941.39     37.23 o 
   1   4   6     3472.48     3302.68     72.12 o 
   2   4   6     4848.36     4907.57     89.62 o 
   3   4   6     2855.08     2926.49     79.96 o 
   4   4   6    13383.04    13038.97    166.48 o 
   5   4   6      572.01      697.67     46.09 o 
   6   4   6     9918.67     9808.20    169.32 o 
   7   4   6       88.29       75.20     42.21 o 
   8   4   6     3649.78     3447.45    136.32 o 
   9   4   6      413.95      604.33     90.87 o 
  10   4   6      591.21      740.90    107.25 o 
 -10   5   6        1.22      -50.92     96.80 o 
  -9   5   6     4829.25     4936.27    365.24 o 
  -8   5   6      112.46      -25.85    112.38 o 
  -7   5   6     7697.46     7370.06    396.71 o 
  -6   5   6     3365.61     3372.61    256.23 o 
  -5   5   6     3419.28     3495.76    116.55 o 
  -4   5   6     5252.54     5334.32    136.00 o 
  -3   5   6      901.84      989.02     52.10 o 
  -2   5   6    14256.63    13706.56    181.04 o 
  -1   5   6       42.01       63.32     34.09 o 
   0   5   6    18250.88    17884.55    253.74 o 
   1   5   6     5668.13     5634.06    120.83 o 
   2   5   6     8222.28     7754.32    120.40 o 
   3   5   6     8758.96     8773.62    144.80 o 
   4   5   6     5097.18     5113.61    113.94 o 
   5   5   6    11876.80    11210.66    185.50 o 
   6   5   6      467.57      427.00     55.93 o 
   7   5   6     7913.35     7764.56    208.10 o 
   8   5   6      126.95      123.29     58.19 o 
   9   5   6     2591.48     2644.09    131.81 o 
  -9   6   6        1.83      -76.42    124.74 o 
  -8   6   6     2423.28     2131.90    256.23 o 
  -7   6   6     2383.13     1938.60    227.01 o 
  -6   6   6     2277.85     1775.65    202.29 o 
  -5   6   6     1236.56     1267.46     96.53 o 
  -4   6   6     2288.07     2433.32     94.27 o 
  -3   6   6     1746.70     1709.13     65.63 o 
  -2   6   6       59.75       31.02     25.61 o 
  -1   6   6     5632.83     5759.51    146.20 o 
   0   6   6      723.65      709.70     60.59 o 
   1   6   6     3325.80     3088.76    109.62 o 
   2   6   6     3104.46     3110.02     74.73 o 
   3   6   6     4114.23     3858.30     89.84 o 
   4   6   6     2114.69     2206.18     80.79 o 
   5   6   6        7.28       27.46     35.06 o 
   6   6   6     2450.66     2234.50    118.83 o 
   7   6   6       33.62       37.76     63.59 o 
   8   6   6     3155.42     3211.22    185.74 o 
   9   6   6     1290.85     1256.21     99.41 o 
  -8   7   6     2264.29     2093.69    261.85 o 
  -7   7   6     7322.21     7121.70    392.22 o 
  -6   7   6     1470.21     1683.49    197.79 o 
  -5   7   6     6444.91     6785.23    200.82 o 
  -4   7   6    10820.31    10643.69    209.41 o 
  -3   7   6       91.97       35.55     39.26 o 
  -2   7   6    14199.71    14552.50    306.37 o 
  -1   7   6      699.78      664.67     67.29 o 
   0   7   6    15615.15    15470.39    274.37 o 
   1   7   6     3516.18     3349.68    113.46 o 
   2   7   6    11483.50    10912.51    206.57 o 
   3   7   6     8131.11     7985.02    156.11 o 
   4   7   6     1533.47     1647.11     98.45 o 
   5   7   6     8940.50     9020.15    190.52 o 
   6   7   6      138.23      136.69     58.94 o 
   7   7   6     8193.23     8219.53    266.78 o 
   8   7   6      853.98      781.81    129.24 o 
  -6   8   6      275.94      324.79    129.24 o 
  -5   8   6     2177.16     2154.38    119.38 o 
  -4   8   6      368.30      347.88     58.13 o 
  -3   8   6      761.62      627.55     70.98 o 
  -2   8   6        1.11       28.76     45.18 o 
  -1   8   6     1534.51     1457.73     94.99 o 
   0   8   6       82.33       54.11     46.13 o 
   1   8   6       65.85       86.89     47.54 o 
   2   8   6      397.94      354.29     60.64 o 
   3   8   6     1086.81     1163.79     86.09 o 
   4   8   6      896.59      888.07     84.25 o 
   5   8   6       37.03       15.39     44.41 o 
   6   8   6      259.46      268.47     74.93 o 
  -5   9   6     1617.61     1742.65    177.12 o 
  -4   9   6     8732.82     9068.21    225.79 o 
  -3   9   6     1454.90     1682.47    105.04 o 
  -2   9   6    13310.90    13558.23    309.76 o 
  -1   9   6        2.54       -1.46     51.87 o 
   0   9   6    11941.10    12331.17    286.29 o 
   1   9   6     2176.26     2286.49    121.84 o 
   2   9   6     5311.41     5345.36    249.90 o 
   3   9   6     5081.60     5032.79    165.48 o 
   4   9   6     1630.68     1711.30    106.61 o 
   0  10   6       41.82       54.91     74.56 o 
 -11   1   7     9332.88     9161.45    420.31 o 
 -10   1   7       18.38      -61.81     94.40 o 
  -9   1   7     7398.89     7487.10    199.78 o 
  -8   1   7     6664.33     7074.64    194.39 o 
  -7   1   7    12521.13    13377.29    320.02 o 
  -6   1   7    20282.17    20248.84    547.30 o 
  -5   1   7     4476.74     4532.88    101.54 o 
  -4   1   7    26345.13    25071.43    240.54 o 
  -3   1   7      452.67      420.13     30.65 o 
  -2   1   7    73518.72    73804.51    648.77 o 
  -1   1   7    12731.67    12689.54    119.57 o 
   0   1   7    32738.57    30622.97    260.04 o 
   1   1   7    18001.29    18299.24    160.08 o 
   2   1   7    46063.79    48080.55    370.31 o 
   3   1   7    25428.63    25077.79    210.63 o 
   4   1   7      739.90      724.17     35.15 o 
   5   1   7    21768.44    21629.26    200.10 o 
   6   1   7      713.95      774.49     46.40 o 
   7   1   7    17708.11    18021.93    271.48 o 
   8   1   7     3104.87     3122.60    133.22 o 
   9   1   7     5596.88     5468.34    165.37 o 
  10   1   7     5366.00     5372.53    189.19 o 
  11   1   7      499.12      387.74     83.06 o 
 -11   2   7      111.71      238.25    146.10 o 
 -10   2   7      357.73      442.79    143.85 o 
  -9   2   7        8.78      -61.81     85.41 o 
  -8   2   7       33.55      -13.49     97.77 o 
  -7   2   7      620.35      559.13    108.93 o 
  -6   2   7        9.05       16.04     57.67 o 
  -5   2   7     4475.10     4648.85    154.26 o 
  -4   2   7       13.95       23.44     16.10 o 
  -3   2   7     1293.86     1237.27     31.25 o 
  -2   2   7      355.41      366.73     20.35 o 
  -1   2   7     5523.02     5886.49     64.76 o 
   0   2   7     1482.05     1509.91     44.41 o 
   1   2   7       37.66       20.29     13.57 o 
   2   2   7     1754.49     1845.54     51.32 o 
   3   2   7      784.22      895.11     28.50 o 
   4   2   7      471.00      444.89     23.81 o 
   5   2   7     1008.25      974.03     44.98 o 
   6   2   7      568.06      625.85     47.27 o 
   7   2   7     1380.44     1376.93     84.43 o 
   8   2   7      807.86      669.55     92.76 o 
   9   2   7      258.87      288.32     78.47 o 
  10   2   7        8.26      -16.26     65.02 o 
 -10   3   7      254.42      198.92    140.48 o 
  -9   3   7     8648.72     7820.72    429.30 o 
  -8   3   7     3821.88     3932.27    294.44 o 
  -7   3   7    10047.84    10414.99    316.65 o 
  -6   3   7    12068.16    12208.61    237.59 o 
  -5   3   7     2247.93     2394.21     89.24 o 
  -4   3   7    18642.48    18392.38    237.00 o 
  -3   3   7       45.22       88.35     28.00 o 
  -2   3   7    43739.93    44642.43    390.19 o 
  -1   3   7     5650.84     5739.81     73.20 o 
   0   3   7    18776.77    18411.10    157.07 o 
   1   3   7     7625.14     7660.41     78.86 o 
   2   3   7    10185.62    10496.91    116.38 o 
   3   3   7    21168.91    20903.01    223.22 o 
   4   3   7       13.57       20.98     24.52 o 
   5   3   7    23080.84    22696.44    262.74 o 
   6   3   7      208.49      221.06     42.27 o 
   7   3   7    14460.25    14120.30    333.60 o 
   8   3   7     1511.40     1623.14    219.25 o 
   9   3   7     3291.14     3338.60    168.16 o 
  10   3   7     3154.39     3358.24    182.04 o 
 -10   4   7     1414.65     1594.71    249.49 o 
  -9   4   7      531.64      262.98    138.23 o 
  -8   4   7     1404.33     1345.20    152.42 o 
  -7   4   7     1228.62     1300.50    105.69 o 
  -6   4   7     1953.40     1853.55    123.88 o 
  -5   4   7     5028.10     5238.04    192.75 o 
  -4   4   7      785.86      839.06     69.78 o 
  -3   4   7     1336.30     1395.64     64.87 o 
  -2   4   7      656.14      638.36     43.01 o 
  -1   4   7     3802.34     3877.62     79.25 o 
   0   4   7     5071.99     5115.33     54.11 o 
   1   4   7      830.25      919.10     43.60 o 
   2   4   7    10807.50     9939.69    171.75 o 
   3   4   7     1201.63     1146.54     57.59 o 
   4   4   7     5733.64     5684.96    112.71 o 
   5   4   7      253.44      229.52     38.49 o 
   6   4   7     2916.37     2790.89     91.96 o 
   7   4   7     2276.21     2283.45    101.20 o 
   8   4   7     1250.48     1138.71     97.00 o 
   9   4   7     2477.83     2489.47    149.02 o 
  10   4   7       80.20      151.06     81.39 o 
  -9   5   7     3710.61     3678.42    641.71 o 
  -8   5   7      908.50     1131.69    209.03 o 
  -7   5   7     4924.64     4901.01    330.41 o 
  -6   5   7     5820.60     5643.86    330.41 o 
  -5   5   7     1004.22     1063.95    101.54 o 
  -4   5   7     7853.24     7841.30    154.52 o 
  -3   5   7       73.50       78.15     32.31 o 
  -2   5   7    18312.81    18380.53    226.47 o 
  -1   5   7     1296.11     1544.73     63.56 o 
   0   5   7    11824.49    12110.52    201.46 o 
   1   5   7     4083.32     3820.29     79.16 o 
   2   5   7     3522.66     3637.97     94.35 o 
   3   5   7     8539.39     8510.91    154.71 o 
   4   5   7      714.37      811.68     56.52 o 
   5   5   7    14212.18    13548.09    236.86 o 
   6   5   7      479.15      563.69     62.44 o 
   7   5   7     5698.47     5552.96    179.18 o 
   8   5   7      308.14      205.13     65.64 o 
   9   5   7     2572.77     2543.77    132.38 o 
  -9   6   7      648.23      756.34    197.79 o 
  -8   6   7     4558.97     4179.52    337.15 o 
  -7   6   7     2337.90     2462.31    251.74 o 
  -6   6   7      812.45      740.60    158.46 o 
  -5   6   7     5072.23     5272.20    172.44 o 
  -4   6   7      182.10      201.16     51.66 o 
  -3   6   7     6659.60     6594.10    126.25 o 
  -2   6   7     1501.14     1484.44     67.52 o 
  -1   6   7     4341.00     4280.62    129.22 o 
   0   6   7     4898.25     4992.37    147.55 o 
   1   6   7      761.97      827.54     65.51 o 
   2   6   7     8775.69     9030.28    137.32 o 
   3   6   7        9.09        9.92     30.15 o 
   4   6   7    11346.28    11013.56    269.47 o 
   5   6   7      695.96      784.37     68.54 o 
   6   6   7     3838.80     3848.61    154.01 o 
   7   6   7     1429.22     1382.59    164.08 o 
   8   6   7     1547.57     1475.67    142.57 o 
  -8   7   7     1493.85     1150.80    211.28 o 
  -7   7   7      435.94       67.43    120.25 o 
  -6   7   7     2618.68     2743.26    240.50 o 
  -5   7   7      789.14      974.32     97.16 o 
  -4   7   7     2524.02     2450.97    109.56 o 
  -3   7   7       39.30       21.27     29.82 o 
  -2   7   7     2997.32     2851.33    123.11 o 
  -1   7   7     1344.38     1324.80     88.33 o 
   0   7   7     1918.33     1902.31     99.00 o 
   1   7   7     2807.12     2812.17    164.94 o 
   2   7   7     1998.23     1980.59     85.98 o 
   3   7   7     2446.88     2491.80    109.48 o 
   4   7   7      616.56      649.97     61.96 o 
   5   7   7      909.66      907.12    121.77 o 
   6   7   7      284.64      266.87     67.96 o 
   7   7   7     1106.91     1108.14    117.52 o 
  -6   8   7      444.90      383.23    132.61 o 
  -5   8   7     4596.97     4889.73    197.41 o 
  -4   8   7      165.24      118.72     53.65 o 
  -3   8   7    10619.27    10958.57    240.59 o 
  -2   8   7      761.64      705.57     77.08 o 
  -1   8   7     4792.08     4903.98    218.85 o 
   0   8   7     2293.25     2392.91    117.13 o 
   1   8   7     3663.06     3511.89    135.72 o 
   2   8   7     7719.58     7697.38    196.25 o 
   3   8   7       19.40       80.23     49.52 o 
   4   8   7     8407.45     8292.85    299.26 o 
   5   8   7      132.40      209.28     57.09 o 
   6   8   7     5017.50     5334.50    316.73 o 
  -4   9   7       21.78      -20.84     60.02 o 
  -3   9   7       10.06       19.58     51.20 o 
  -2   9   7      385.10      338.38     69.39 o 
  -1   9   7      137.73      119.05     58.19 o 
   0   9   7       38.41       79.10     54.09 o 
   1   9   7      118.13       91.27     55.28 o 
   2   9   7      766.97      648.24     86.40 o 
   3   9   7      279.18      309.02     82.37 o 
   4   9   7       50.15       46.34     57.60 o 
 -11   0   8      642.32      765.33    123.62 o 
 -10   0   8     1722.36     1827.34    178.69 o 
  -9   0   8     6111.37     5758.50    298.94 o 
  -8   0   8     3005.17     2815.19    211.28 o 
  -7   0   8    17780.88    18333.01    587.76 o 
  -6   0   8     1986.46     2137.52    184.31 o 
  -5   0   8     9924.27     9567.51    395.03 o 
  -4   0   8     7215.41     7278.20    224.66 o 
  -3   0   8     8171.03     7869.85    164.57 o 
  -2   0   8    25011.57    24513.63    293.95 o 
  -1   0   8     2831.55     2778.10    156.05 o 
   0   0   8    92146.44    93275.50    961.85 o 
   1   0   8     7031.43     7414.04    130.77 o 
   2   0   8    26444.34    25233.73    287.58 o 
   3   0   8      185.82      220.40     33.89 o 
   4   0   8    15092.51    15362.54    211.25 o 
   5   0   8    13026.48    13085.89    216.76 o 
   6   0   8     6615.76     6711.00    152.46 o 
   7   0   8     7141.30     7212.94    202.11 o 
   8   0   8      473.84      458.43     90.35 o 
   9   0   8    13079.70    12770.94    400.98 o 
  10   0   8       26.77       46.96     67.17 o 
  11   0   8     8152.57     7293.64    504.60 o 
 -11   1   8      139.81       73.05    119.13 o 
 -10   1   8       11.40      110.14    114.63 o 
  -9   1   8       65.61      -21.12     63.50 o 
  -8   1   8        3.57      -47.56     54.27 o 
  -7   1   8      506.98      579.13     83.44 o 
  -6   1   8     1031.50     1006.13     98.54 o 
  -5   1   8      118.62      112.61     35.17 o 
  -4   1   8       26.81       32.05     26.20 o 
  -3   1   8     1876.48     1968.87     61.18 o 
  -2   1   8     5358.22     5233.56     85.02 o 
  -1   1   8     4627.52     4824.54     63.99 o 
   0   1   8      484.76      531.54     29.54 o 
   1   1   8      195.18      194.27     20.89 o 
   2   1   8     2392.91     2545.25     69.08 o 
   3   1   8     1985.89     2181.11     49.25 o 
   4   1   8       75.13       72.19     24.67 o 
   5   1   8     1077.36     1045.50     44.74 o 
   6   1   8      111.09      101.14     31.39 o 
   7   1   8      602.73      653.59     53.85 o 
   8   1   8       80.00       93.33     41.77 o 
   9   1   8        1.78       21.87     57.59 o 
  10   1   8      208.06      183.75     70.75 o 
 -10   2   8     3128.27     2670.22    260.73 o 
  -9   2   8     3635.32     3431.05    276.46 o 
  -8   2   8     2449.25     2262.27    221.39 o 
  -7   2   8    12018.32    11438.04    346.14 o 
  -6   2   8      499.96      430.95     57.49 o 
  -5   2   8     9996.72     9913.94    148.21 o 
  -4   2   8     1736.60     1686.84     50.55 o 
  -3   2   8    22015.59    22000.09    219.35 o 
  -2   2   8     9026.00     9099.24    105.24 o 
  -1   2   8    11483.57    12006.60    111.08 o 
   0   2   8    36773.61    35807.59    271.54 o 
   1   2   8     2168.06     1889.54     41.79 o 
   2   2   8    20361.52    20668.80    186.30 o 
   3   2   8      857.17      756.04     31.32 o 
   4   2   8    24156.88    24196.57    236.20 o 
   5   2   8    10447.63    10676.09    127.29 o 
   6   2   8    13846.94    13860.43    216.66 o 
   7   2   8     9366.62     9665.13    201.25 o 
   8   2   8     1125.00     1308.43    118.21 o 
   9   2   8    11574.04    11877.37    320.69 o 
  10   2   8        1.50      -20.19     71.85 o 
 -10   3   8      332.62      225.89    139.35 o 
  -9   3   8     1319.61     1430.63    216.90 o 
  -8   3   8     1221.27      768.70    168.57 o 
  -7   3   8      391.50      561.79     92.50 o 
  -6   3   8     3310.58     3179.10    121.98 o 
  -5   3   8       52.91       22.89     40.34 o 
  -4   3   8     9668.83     9808.23    160.48 o 
  -3   3   8     1328.58     1321.59     44.55 o 
  -2   3   8     2285.88     2151.20     37.85 o 
  -1   3   8     1658.48     1732.94     41.00 o 
   0   3   8     4682.62     4876.13     78.75 o 
   1   3   8     3093.70     3135.26     56.38 o 
   2   3   8      304.87      275.01     22.66 o 
   3   3   8     6151.43     6082.23     95.68 o 
   4   3   8      109.01      112.62     28.88 o 
   5   3   8     1385.88     1425.02     58.75 o 
   6   3   8      123.83       97.11     38.53 o 
   7   3   8     2167.21     2347.96    106.51 o 
   8   3   8      576.00      591.63     88.39 o 
   9   3   8        6.94       33.46     65.18 o 
  10   3   8      865.64      881.97    131.33 o 
 -10   4   8     1913.74     1473.34    244.99 o 
  -9   4   8     2584.05     1939.73    256.23 o 
  -8   4   8     1651.62     1685.37    161.71 o 
  -7   4   8     6807.71     6485.27    271.36 o 
  -6   4   8       52.10      132.28     57.70 o 
  -5   4   8    10792.30    10904.01    306.20 o 
  -4   4   8     2962.91     3080.56    101.55 o 
  -3   4   8     9258.23     9238.99    175.24 o 
  -2   4   8     4781.71     4951.96    102.92 o 
  -1   4   8     7818.15     8096.94    140.97 o 
   0   4   8    10837.22    10876.91    135.76 o 
   1   4   8      266.93      307.54     30.00 o 
   2   4   8     6927.19     6710.19    121.00 o 
   3   4   8     1276.80     1262.41     62.20 o 
   4   4   8    17754.49    17760.27    227.56 o 
   5   4   8     9203.15     9145.04    231.44 o 
   6   4   8     3651.17     3782.57    108.02 o 
   7   4   8     2903.25     2908.05    126.66 o 
   8   4   8     2799.90     2694.43    131.30 o 
   9   4   8     5892.39     6021.56    260.67 o 
  10   4   8       29.38        6.56     75.18 o 
  -9   5   8     4854.26     4850.03    266.88 o 
  -8   5   8     2513.05     2502.77    276.46 o 
  -7   5   8     2096.47     1122.70    197.79 o 
  -6   5   8     5846.94     5711.29    338.27 o 
  -5   5   8      445.55      314.43     67.55 o 
  -4   5   8     9895.67     9607.30    177.98 o 
  -3   5   8       85.03       92.96     39.27 o 
  -2   5   8    13731.08    13456.14    187.63 o 
  -1   5   8     2508.05     2564.29     69.55 o 
   0   5   8     8302.23     8490.78    143.18 o 
   1   5   8     5577.99     5786.61    121.49 o 
   2   5   8       43.55       72.69     31.96 o 
   3   5   8     8695.34     8564.10    147.20 o 
   4   5   8      175.79      123.94     40.09 o 
   5   5   8     9648.09     9547.08    214.47 o 
   6   5   8     3148.91     3040.49    119.15 o 
   7   5   8     2628.63     2575.58    131.77 o 
   8   5   8     1718.23     1802.39    122.91 o 
   9   5   8     1061.99     1042.64     98.56 o 
  -8   6   8      644.44      784.43    186.56 o 
  -7   6   8     3524.58     3492.86    292.20 o 
  -6   6   8        5.98      -87.66     87.66 o 
  -5   6   8     3106.30     3249.13    144.73 o 
  -4   6   8        3.69       12.05     45.98 o 
  -3   6   8     3263.63     3136.56     90.56 o 
  -2   6   8     3410.01     3509.53    102.65 o 
  -1   6   8     1895.92     1796.63     94.07 o 
   0   6   8     7545.47     7749.92    197.52 o 
   1   6   8      637.68      750.41     54.79 o 
   2   6   8     8192.64     8014.24    132.62 o 
   3   6   8       56.48        9.86     32.23 o 
   4   6   8     4261.89     4426.08    130.25 o 
   5   6   8      411.93      458.13     61.12 o 
   6   6   8     2151.22     2177.32    190.35 o 
   7   6   8     3319.88     3067.80    176.59 o 
   8   6   8      207.90      224.62     93.69 o 
  -7   7   8     1141.24     1075.50    195.55 o 
  -6   7   8     8640.20     9432.29    441.66 o 
  -5   7   8      486.19      450.77     80.29 o 
  -4   7   8    13675.77    14263.87    267.34 o 
  -3   7   8      793.71      862.40     89.29 o 
  -2   7   8     7306.65     7126.85    158.70 o 
  -1   7   8     1730.26     1836.73    101.54 o 
   0   7   8     5096.52     5333.23    157.60 o 
   1   7   8     9583.20     9638.84    215.12 o 
   2   7   8      249.58      288.23     47.94 o 
   3   7   8    11208.32    10845.62    191.18 o 
   4   7   8      126.30      152.79     48.68 o 
   5   7   8     6389.50     6696.24    170.00 o 
   6   7   8     1565.91     1581.44    114.08 o 
   7   7   8     1668.18     1634.10    140.68 o 
  -6   8   8       48.19        5.62    106.76 o 
  -5   8   8      432.58      428.16     73.97 o 
  -4   8   8      261.95      354.57     81.85 o 
  -3   8   8      607.96      628.83     92.22 o 
  -2   8   8      969.65     1093.79     92.22 o 
  -1   8   8      581.72      529.99    128.72 o 
   0   8   8     1672.75     1696.11    107.18 o 
   1   8   8      318.74      227.97     58.87 o 
   2   8   8      370.14      332.12     64.60 o 
   3   8   8       56.35       25.06     52.48 o 
   4   8   8      902.78     1004.73     97.67 o 
   5   8   8      832.96      875.85     82.13 o 
   6   8   8      422.84      425.56     94.48 o 
  -4   9   8     8382.40     7896.02    493.36 o 
  -3   9   8      582.00      632.36     84.02 o 
  -2   9   8     9297.41     9097.53    254.65 o 
  -1   9   8     3244.76     3350.28    148.38 o 
   0   9   8     4310.48     4431.75    167.63 o 
   1   9   8     7106.10     7268.42    211.12 o 
   2   9   8      960.28      960.73     94.13 o 
   3   9   8     6386.90     6326.63    273.81 o 
   4   9   8       10.05       43.85     69.17 o 
 -11   1   9     3114.67     3166.95    260.73 o 
 -10   1   9     2975.83     2716.29    242.75 o 
  -9   1   9     5573.83     5862.49    325.91 o 
  -8   1   9    12429.10    12060.44    307.37 o 
  -7   1   9     1371.50     1561.00     91.07 o 
  -6   1   9    14359.74    14582.06    397.77 o 
  -5   1   9       19.35       63.86     37.98 o 
  -4   1   9    19651.63    19974.74    246.97 o 
  -3   1   9     8707.67     8551.27    137.83 o 
  -2   1   9    12564.41    12058.80    108.50 o 
  -1   1   9    18877.99    18695.81    175.87 o 
   0   1   9     9427.82     9563.02    134.49 o 
   1   1   9    38053.51    37796.41    271.14 o 
   2   1   9       62.12       83.46     20.75 o 
   3   1   9    15788.41    15854.27    209.50 o 
   4   1   9     1507.18     1574.50     50.65 o 
   5   1   9    19289.81    19226.60    191.67 o 
   6   1   9     5351.55     5137.48     95.79 o 
   7   1   9      758.18      743.33     58.04 o 
   8   1   9     7019.93     7419.09    158.70 o 
   9   1   9      296.12      248.32     70.64 o 
  10   1   9     6002.78     6073.31    239.26 o 
 -10   2   9      260.44      306.81    141.60 o 
  -9   2   9      522.20      382.10    141.60 o 
  -8   2   9      332.09      314.67    131.49 o 
  -7   2   9      408.03      549.55    135.98 o 
  -6   2   9      453.57      361.50     42.99 o 
  -5   2   9     1511.98     1537.00     70.30 o 
  -4   2   9      961.03      934.53     51.89 o 
  -3   2   9       42.57       25.14     26.34 o 
  -2   2   9     4060.85     4028.86     71.22 o 
  -1   2   9     1093.91     1242.41     40.78 o 
   0   2   9     5823.29     5681.38     72.68 o 
   1   2   9      447.41      523.97     29.75 o 
   2   2   9      643.95      644.15     33.25 o 
   3   2   9      912.06      946.71     40.14 o 
   4   2   9     5208.80     5151.73     86.83 o 
   5   2   9     1989.09     1983.68     80.12 o 
   6   2   9       85.66      112.22     36.34 o 
   7   2   9      780.20      870.67     84.07 o 
   8   2   9      367.22      354.49     81.04 o 
   9   2   9     1010.44     1031.30    118.82 o 
  10   2   9      150.42      357.16     93.36 o 
 -10   3   9     2713.81     2767.99    284.33 o 
  -9   3   9     1138.37     1059.77    196.67 o 
  -8   3   9     7772.30     7116.08    403.45 o 
  -7   3   9      897.06     1002.75    107.57 o 
  -6   3   9    17867.78    17187.21    344.53 o 
  -5   3   9     1436.73     1552.80    113.54 o 
  -4   3   9    16851.79    16854.38    216.26 o 
  -3   3   9      930.66      855.99     42.51 o 
  -2   3   9    17084.17    16637.89    161.21 o 
  -1   3   9     9028.98     8809.28    108.68 o 
   0   3   9      833.21      960.46     40.71 o 
   1   3   9    11782.08    11367.81    133.63 o 
   2   3   9       93.55      162.38     24.14 o 
   3   3   9    14743.53    15163.79    160.62 o 
   4   3   9     2597.53     2451.80     74.00 o 
   5   3   9    11887.04    11700.73    178.64 o 
   6   3   9     3165.29     3206.38    100.87 o 
   7   3   9     1035.69     1057.05     90.40 o 
   8   3   9     3627.39     3620.80    170.99 o 
   9   3   9       23.93        6.06     64.02 o 
  10   3   9     4791.55     4831.21    219.62 o 
 -10   4   9      368.17      585.51    191.05 o 
  -9   4   9     2029.33     2446.57    280.96 o 
  -8   4   9      712.31      734.87    204.54 o 
  -7   4   9     3758.96     3855.71    218.80 o 
  -6   4   9      429.99      443.15     76.20 o 
  -5   4   9     4215.79     4138.87    185.44 o 
  -4   4   9      772.43      753.31     71.15 o 
  -3   4   9     3486.44     3472.50    107.09 o 
  -2   4   9    10131.47     9691.38    179.70 o 
  -1   4   9      796.68      730.94     29.07 o 
   0   4   9     8164.35     8453.92    125.19 o 
   1   4   9       72.77       81.33     28.83 o 
   2   4   9    11099.36    10744.33    173.63 o 
   3   4   9     2785.25     2846.97    107.77 o 
   4   4   9     4428.93     4392.26    103.92 o 
   5   4   9     2765.25     2928.62     94.74 o 
   6   4   9      903.14      969.77    104.17 o 
   7   4   9     7285.79     7011.88    195.72 o 
   8   4   9       19.48       -8.38     53.20 o 
   9   4   9     3867.02     3824.86    187.63 o 
  -9   5   9      725.53     1132.82    231.51 o 
  -8   5   9     2617.63     2727.53    286.58 o 
  -7   5   9     1385.12     1374.44    213.53 o 
  -6   5   9     7706.55     6930.65    378.73 o 
  -5   5   9     2029.68     2242.92    189.36 o 
  -4   5   9     4837.27     4706.01    134.19 o 
  -3   5   9      271.34      323.78     51.45 o 
  -2   5   9    12862.73    12672.79    185.94 o 
  -1   5   9    12026.17    11718.05    169.49 o 
   0   5   9      755.82      747.54     48.22 o 
   1   5   9     2590.23     2687.32     78.61 o 
   2   5   9      535.73      618.60     51.87 o 
   3   5   9    10114.43     9965.62    166.48 o 
   4   5   9     3459.56     3338.77    115.17 o 
   5   5   9     3581.91     3455.15    134.63 o 
   6   5   9     2169.45     2108.39    107.41 o 
   7   5   9     2120.45     2139.29    127.10 o 
   8   5   9     3039.16     3113.31    157.40 o 
   9   5   9        1.08        9.01     63.20 o 
  -8   6   9      259.54      248.37    152.84 o 
  -7   6   9     5158.14     4850.44    336.02 o 
  -6   6   9      745.68      679.92    153.96 o 
  -5   6   9     5194.71     5650.93    269.73 o 
  -4   6   9     3964.99     3855.13    185.13 o 
  -3   6   9     6182.49     6428.37    164.82 o 
  -2   6   9     9982.69    10137.94    162.28 o 
  -1   6   9     1046.74     1125.67     69.52 o 
   0   6   9     7679.76     7797.60    172.74 o 
   1   6   9        1.30        6.52     32.58 o 
   2   6   9    10998.47    11047.98    174.19 o 
   3   6   9     3537.78     3269.64    114.31 o 
   4   6   9     2584.18     2844.47    111.23 o 
   5   6   9     4928.11     4987.34    162.54 o 
   6   6   9     2500.43     2695.74    143.90 o 
   7   6   9     9170.92     9291.09    462.46 o 
   8   6   9        6.19      114.18     94.96 o 
  -7   7   9      217.67      232.63    137.11 o 
  -6   7   9     1127.71     1062.02    182.06 o 
  -5   7   9      100.18      103.34     62.89 o 
  -4   7   9      763.80      795.99     77.68 o 
  -3   7   9      844.40      866.68     73.21 o 
  -2   7   9       64.35       65.81     47.11 o 
  -1   7   9     5061.21     5097.15    192.12 o 
   0   7   9      968.58      960.29     83.80 o 
   1   7   9     2665.16     2740.01    123.37 o 
   2   7   9        6.24       23.27     49.67 o 
   3   7   9     1189.41     1207.59     74.02 o 
   4   7   9       86.54      115.63     46.95 o 
   5   7   9     1141.13     1243.79     98.53 o 
   6   7   9      867.08     1036.48    104.63 o 
   7   7   9      186.99       94.19    131.49 o 
  -6   8   9       14.63       19.11    109.01 o 
  -5   8   9     6243.80     5957.46    324.10 o 
  -4   8   9     2784.93     3198.22    204.27 o 
  -3   8   9     4151.22     4065.01    154.43 o 
  -2   8   9     7077.28     7288.68    222.92 o 
  -1   8   9     1055.68     1046.15    117.23 o 
   0   8   9    11535.64    11058.47    319.05 o 
   1   8   9        3.93      -21.22     48.37 o 
   2   8   9    13345.36    13559.67    283.59 o 
   3   8   9     1977.62     2210.50    131.72 o 
   4   8   9     3910.68     3710.70    164.19 o 
   5   8   9     5309.50     5570.48    172.33 o 
  -3   9   9       28.96      125.75     74.51 o 
  -2   9   9       14.37      -52.83     87.95 o 
  -1   9   9      210.30      152.05     66.03 o 
   0   9   9      368.59      347.18     73.67 o 
   1   9   9      283.72      289.75     81.46 o 
   2   9   9      345.19      153.02    105.64 o 
   3   9   9      197.91      316.27     96.10 o 
 -10   0  10       92.39       78.67    102.27 o 
  -9   0  10     6444.49     6623.84    333.78 o 
  -8   0  10       82.27      287.70    116.88 o 
  -7   0  10    22945.88    22120.31    692.28 o 
  -6   0  10     6849.69     6681.16    328.16 o 
  -5   0  10     6168.50     5759.62    295.57 o 
  -4   0  10    14038.97    13811.08    285.28 o 
  -3   0  10     2756.88     2923.22     96.03 o 
  -2   0  10    39273.50    38056.98    440.50 o 
  -1   0  10       76.27       49.27     31.21 o 
   0   0  10    38853.15    38821.09    562.73 o 
   1   0  10    10778.50    10927.85    167.44 o 
   2   0  10    27365.26    27000.42    319.03 o 
   3   0  10    11637.03    11611.46    180.62 o 
   4   0  10    12311.59    11725.19    227.04 o 
   5   0  10    23380.62    23728.99    338.25 o 
   6   0  10      696.57      701.96     67.90 o 
   7   0  10    18151.35    18808.35    399.58 o 
   8   0  10      123.44      148.82     67.13 o 
   9   0  10    13450.16    14045.05    346.08 o 
  10   0  10     1466.64     1543.49    159.09 o 
 -10   1  10      130.32      146.10    125.87 o 
  -9   1  10       33.78       99.50     60.58 o 
  -8   1  10      462.79      458.70     82.74 o 
  -7   1  10      118.67      -22.55     59.83 o 
  -6   1  10     1702.81     1818.79    125.09 o 
  -5   1  10      139.86      170.30     50.36 o 
  -4   1  10      583.01      574.45     47.04 o 
  -3   1  10      641.87      688.59     45.08 o 
  -2   1  10      123.01      121.14     21.48 o 
  -1   1  10     2380.87     2434.02     54.85 o 
   0   1  10     2271.04     2214.61     57.05 o 
   1   1  10      772.65      716.99     33.82 o 
   2   1  10        1.54       -3.69     21.04 o 
   3   1  10     4474.90     4804.29     81.50 o 
   4   1  10      489.49      517.30     37.86 o 
   5   1  10       18.13       -9.31     26.51 o 
   6   1  10      450.42      525.59     44.16 o 
   7   1  10       11.91       50.77     42.38 o 
   8   1  10      425.37      474.54     63.20 o 
   9   1  10       12.00        5.40     56.94 o 
  10   1  10        3.49       16.74     65.48 o 
 -10   2  10     1369.37     1532.90    221.39 o 
  -9   2  10     8782.05     8910.83    452.90 o 
  -8   2  10       72.54      125.87    119.13 o 
  -7   2  10     8663.70     9124.36    439.42 o 
  -6   2  10     3823.39     3852.10    147.94 o 
  -5   2  10    13388.74    13289.82    193.67 o 
  -4   2  10    21983.88    22100.31    271.83 o 
  -3   2  10     8543.37     8489.79    188.92 o 
  -2   2  10    33687.86    33183.73    321.29 o 
  -1   2  10     2941.87     3026.61     63.61 o 
   0   2  10    31889.87    31582.25    263.65 o 
   1   2  10     6217.65     6161.05    100.15 o 
   2   2  10    21653.98    21374.09    205.61 o 
   3   2  10    17766.90    17545.65    183.18 o 
   4   2  10    15579.20    15397.41    177.11 o 
   5   2  10    21253.61    21347.74    226.10 o 
   6   2  10     2245.56     2339.71     65.46 o 
   7   2  10    17619.60    16967.96    374.06 o 
   8   2  10      727.82      695.34    101.34 o 
   9   2  10     8144.55     8145.36    315.78 o 
  10   2  10     1554.09     1785.86    167.70 o 
 -10   3  10     1453.83     1556.50    243.87 o 
  -9   3  10       17.94      -31.47    116.88 o 
  -8   3  10     1067.66     1035.05    193.30 o 
  -7   3  10      275.25      185.10     85.29 o 
  -6   3  10     3569.71     4055.43    139.17 o 
  -5   3  10     1573.82     1621.07     98.85 o 
  -4   3  10      763.61      833.01     56.25 o 
  -3   3  10      347.42      361.37     36.44 o 
  -2   3  10      250.89      242.30     30.34 o 
  -1   3  10     3166.68     3207.06     73.50 o 
   0   3  10        0.66       18.52     24.42 o 
   1   3  10     2627.20     2541.39     85.71 o 
   2   3  10      761.18      870.04     41.89 o 
   3   3  10     2358.73     2368.05     55.72 o 
   4   3  10      608.65      614.06     45.19 o 
   5   3  10       73.03        9.18     34.75 o 
   6   3  10     1023.46     1105.03     70.43 o 
   7   3  10      417.12      483.93     75.15 o 
   8   3  10     1652.85     1621.95    204.82 o 
   9   3  10       71.00      113.86     79.35 o 
  -9   4  10     4865.56     5387.63    388.84 o 
  -8   4  10       14.23      -44.48     83.69 o 
  -7   4  10     6957.09     6508.52    280.52 o 
  -6   4  10     5325.87     5247.77    241.71 o 
  -5   4  10     8311.19     8295.04    269.14 o 
  -4   4  10    11548.22    11211.38    215.67 o 
  -3   4  10     2050.03     1989.75     88.72 o 
  -2   4  10    11101.72    10894.91    161.37 o 
  -1   4  10     1268.33     1284.61     56.30 o 
   0   4  10    20749.77    20544.35    211.10 o 
   1   4  10     3523.59     3608.79     75.90 o 
   2   4  10     6268.77     5922.60    127.99 o 
   3   4  10     7481.16     7609.60    170.77 o 
   4   4  10    10080.92    10039.00    178.46 o 
   5   4  10     8230.98     7916.04    160.33 o 
   6   4  10      472.09      405.72     61.19 o 
   7   4  10     5704.38     5991.10    185.21 o 
   8   4  10      220.33      182.93     68.81 o 
   9   4  10     7438.76     7282.73    258.08 o 
  -9   5  10      401.85      524.83    193.30 o 
  -8   5  10     3682.10     3284.95    314.67 o 
  -7   5  10       41.50      -92.15     92.15 o 
  -6   5  10     4605.53     4468.34    312.42 o 
  -5   5  10     1303.05     1167.68    224.20 o 
  -4   5  10     4388.95     4095.95    224.01 o 
  -3   5  10     2614.35     2813.24    136.24 o 
  -2   5  10     2828.64     3094.58     98.93 o 
  -1   5  10    14176.12    13794.36    194.83 o 
   0   5  10       12.53       11.49     23.97 o 
   1   5  10     4807.04     4937.56    107.67 o 
   2   5  10      111.81      133.82     36.45 o 
   3   5  10     5670.10     5505.35    124.09 o 
   4   5  10     2838.12     2740.02    110.16 o 
   5   5  10      112.61       99.76     51.70 o 
   6   5  10     3614.38     3564.25    163.03 o 
   7   5  10       26.10       36.54     57.77 o 
   8   5  10     3852.46     3611.09    217.53 o 
  -8   6  10       25.66      -50.57    123.62 o 
  -7   6  10     2046.98     1956.58    242.75 o 
  -6   6  10      792.48     1060.89    193.30 o 
  -5   6  10     3179.29     3590.05    213.53 o 
  -4   6  10     3089.97     3286.58    187.03 o 
  -3   6  10      755.54      953.67     84.79 o 
  -2   6  10     7199.10     7113.15    157.81 o 
  -1   6  10      308.59      184.13     44.75 o 
   0   6  10     9545.44     9832.62    218.12 o 
   1   6  10      719.08      857.80     89.29 o 
   2   6  10     2406.50     2357.06     85.73 o 
   3   6  10     3382.21     3243.11    117.20 o 
   4   6  10     5785.38     5610.99    169.91 o 
   5   6  10     4730.77     4522.69    214.00 o 
   6   6  10      199.17      202.07     68.24 o 
   7   6  10     3574.99     3606.63    301.75 o 
   8   6  10       32.99      -18.83     81.48 o 
  -7   7  10      174.78      224.77    152.84 o 
  -6   7  10     4783.33     5473.04    340.52 o 
  -5   7  10      851.05      884.21    110.16 o 
  -4   7  10     6055.05     6157.28    184.75 o 
  -3   7  10     4344.26     4612.06    134.44 o 
  -2   7  10      480.39      482.50     70.46 o 
  -1   7  10     4061.77     3879.81    172.88 o 
   0   7  10      275.02      298.54     68.30 o 
   1   7  10     9875.20     9412.58    245.68 o 
   2   7  10     1684.41     1706.27    116.19 o 
   3   7  10     2855.03     2675.28    106.74 o 
   4   7  10     2482.54     2296.31    108.16 o 
   5   7  10     2061.73     1853.45    114.67 o 
   6   7  10     2498.49     2579.70    148.64 o 
  -5   8  10       70.59      147.64     72.84 o 
  -4   8  10      246.89      197.86     97.99 o 
  -3   8  10        4.15      -14.67     54.22 o 
  -2   8  10     2000.96     2113.12    124.42 o 
  -1   8  10       17.93       37.87     55.72 o 
   0   8  10     1425.38     1272.35    101.36 o 
   1   8  10        1.58       29.69     59.12 o 
   2   8  10      768.32      723.45     93.18 o 
   3   8  10      668.90      589.19     98.79 o 
   4   8  10      289.45      351.11     77.08 o 
   5   8  10      261.10      171.24     77.57 o 
  -3   9  10     3402.36     3612.66    224.35 o 
  -2   9  10     1267.60     1253.83    227.01 o 
  -1   9  10     7069.84     7212.85    372.55 o 
   0   9  10       54.32       70.15     84.00 o 
   1   9  10     5813.64     5492.56    439.98 o 
   2   9  10      333.16      366.55    104.34 o 
 -10   1  11     8256.27     7638.66    400.08 o 
  -9   1  11       20.40       98.52     62.28 o 
  -8   1  11     6564.39     6694.32    488.87 o 
  -7   1  11      500.37      577.09     90.86 o 
  -6   1  11    10003.46    10181.76    293.32 o 
  -5   1  11     6752.34     6743.66    226.93 o 
  -4   1  11      574.07      511.49     51.26 o 
  -3   1  11    17477.87    17880.29    292.01 o 
  -2   1  11      813.48      908.16     45.41 o 
  -1   1  11    20687.88    20176.12    206.76 o 
   0   1  11      851.16      940.59     42.33 o 
   1   1  11    13264.27    13490.62    142.40 o 
   2   1  11     8213.29     8171.14    109.02 o 
   3   1  11      774.99      803.95     42.28 o 
   4   1  11     9567.67     9458.28    124.95 o 
   5   1  11      132.75      190.77     34.89 o 
   6   1  11    20885.35    20953.36    247.14 o 
   7   1  11     1016.52      962.38     79.50 o 
   8   1  11     3492.99     3450.26    125.99 o 
   9   1  11     1293.51     1163.89    162.21 o 
  10   1  11     2536.57     2767.55    178.56 o 
 -10   2  11        6.64       42.71    120.25 o 
  -9   2  11     2020.00     2066.72    239.38 o 
  -8   2  11      293.43      125.87    119.13 o 
  -7   2  11     1492.61     1617.19    210.16 o 
  -6   2  11      517.02      517.77     59.04 o 
  -5   2  11      907.48      943.78     57.89 o 
  -4   2  11      811.44      771.73     52.06 o 
  -3   2  11      374.46      405.36     41.15 o 
  -2   2  11     1758.10     1870.85     58.95 o 
  -1   2  11     2207.15     2330.43     63.55 o 
   0   2  11     2562.60     2827.10     80.66 o 
   1   2  11      139.14      114.96     30.15 o 
   2   2  11     1392.72     1359.74     49.48 o 
   3   2  11     3778.92     3934.10    113.10 o 
   4   2  11       16.79       13.26     29.51 o 
   5   2  11     3393.51     3500.78     82.76 o 
   6   2  11      252.97      204.76     40.62 o 
   7   2  11     1916.64     1908.56    136.83 o 
   8   2  11        7.39      -28.81     64.26 o 
   9   2  11      362.55      395.60    100.66 o 
  10   2  11      674.82      618.25    139.45 o 
 -10   3  11     3528.23     2759.00    296.69 o 
  -9   3  11        0.78       19.11    132.61 o 
  -8   3  11     4239.01     4497.56    331.53 o 
  -7   3  11     2578.85     2293.91    176.39 o 
  -6   3  11     6214.62     6154.69    171.91 o 
  -5   3  11     5812.62     5749.55    218.50 o 
  -4   3  11     2328.55     2536.57    155.56 o 
  -3   3  11    10003.98     9790.62    160.57 o 
  -2   3  11      211.92      226.39     37.18 o 
  -1   3  11     8761.12     8844.75    143.18 o 
   0   3  11     2734.04     2562.48     72.31 o 
   1   3  11     8680.58     8891.11    144.17 o 
   2   3  11    10359.41    10427.51    207.73 o 
   3   3  11     7668.43     7962.93    146.11 o 
   4   3  11     3808.74     3881.75     93.98 o 
   5   3  11      433.60      334.37     47.13 o 
   6   3  11     3722.44     3872.75    133.69 o 
   7   3  11     1539.27     1515.82    109.90 o 
   8   3  11     3788.37     3526.93    182.52 o 
   9   3  11     2911.83     2715.41    196.75 o 
  -9   4  11     3009.05     2760.12    300.06 o 
  -8   4  11     1231.24     1196.20    155.73 o 
  -7   4  11     2201.08     1867.20    249.49 o 
  -6   4  11     2455.02     2789.34    260.73 o 
  -5   4  11     5319.35     5727.43    246.62 o 
  -4   4  11     8413.30     8012.43    185.82 o 
  -3   4  11      454.51      556.72     60.15 o 
  -2   4  11     4698.07     4717.73    116.02 o 
  -1   4  11      411.32      435.41     36.47 o 
   0   4  11    13699.79    13753.43    164.72 o 
   1   4  11     4183.37     4097.13     89.81 o 
   2   4  11     4476.51     4607.51    144.97 o 
   3   4  11     5928.96     5795.96    157.09 o 
   4   4  11     2376.22     2188.96     89.47 o 
   5   4  11     6357.55     6301.34    167.57 o 
   6   4  11       18.98       19.22     44.69 o 
   7   4  11     4526.96     4235.01    161.58 o 
   8   4  11      554.72      620.34     87.59 o 
   9   4  11     1960.01     2005.44    158.07 o 
  -8   5  11     2266.74     2016.15    270.84 o 
  -7   5  11      300.84      102.27    130.36 o 
  -6   5  11     2181.70     1931.86    231.51 o 
  -5   5  11     3952.51     3988.44    428.18 o 
  -4   5  11      531.77      670.76     80.97 o 
  -3   5  11     7606.27     7527.04    199.60 o 
  -2   5  11      345.41      274.45     70.04 o 
  -1   5  11     8602.49     8799.36    137.66 o 
   0   5  11      209.11      193.87     28.10 o 
   1   5  11     2742.34     3050.14    132.86 o 
   2   5  11     5751.18     6059.20    176.41 o 
   3   5  11     3202.06     3199.26    124.98 o 
   4   5  11     3673.86     3816.38    132.53 o 
   5   5  11      131.59       86.30     63.59 o 
   6   5  11     3208.01     3308.05    139.89 o 
   7   5  11      861.67      925.79    103.54 o 
   8   5  11     3347.73     3554.89    178.28 o 
  -8   6  11      391.62      286.58    166.33 o 
  -7   6  11     3362.74     3301.81    304.56 o 
  -6   6  11     4435.77     4907.76    337.15 o 
  -5   6  11     1745.20     1866.70    177.56 o 
  -4   6  11    10003.79    10209.37    248.57 o 
  -3   6  11      366.67      514.26     72.23 o 
  -2   6  11    12875.50    13005.68    315.50 o 
  -1   6  11      100.34       60.14     41.80 o 
   0   6  11    11283.65    10804.97    202.53 o 
   1   6  11     3457.39     3301.03    106.97 o 
   2   6  11     4362.35     4276.11    129.60 o 
   3   6  11     6477.68     6309.30    164.64 o 
   4   6  11     2957.28     2984.56    126.80 o 
   5   6  11     7286.04     7107.00    205.39 o 
   6   6  11       58.14      158.73     69.32 o 
   7   6  11     5221.56     4911.76    237.62 o 
  -6   7  11      914.33      492.24    156.21 o 
  -5   7  11     1490.30     1771.07    163.79 o 
  -4   7  11       47.54       38.49     56.64 o 
  -3   7  11      956.81     1008.32    113.15 o 
  -2   7  11        1.30      -30.34     53.43 o 
  -1   7  11     1774.92     1996.82    158.80 o 
   0   7  11      122.78      159.70     63.18 o 
   1   7  11      614.32      730.72     88.34 o 
   2   7  11     1675.50     1755.02    122.51 o 
   3   7  11      290.61      237.65     52.04 o 
   4   7  11      690.90      700.20     75.52 o 
   5   7  11      136.46      145.40     63.28 o 
   6   7  11     2100.85     2066.89    140.64 o 
  -5   8  11     3978.45     4229.40    205.81 o 
  -4   8  11     6929.26     7997.27    371.70 o 
  -3   8  11      439.26      281.05    111.23 o 
  -2   8  11     9615.39     9717.86    267.92 o 
  -1   8  11      313.20      421.16     82.68 o 
   0   8  11    10002.88    10131.72    273.24 o 
   1   8  11     4800.85     5065.01    267.49 o 
   2   8  11     6497.20     6404.34    216.77 o 
   3   8  11     8045.44     8047.45    270.41 o 
   4   8  11     2077.22     2041.88    158.07 o 
  -2   9  11       79.90       35.94     87.14 o 
  -1   9  11      540.16      604.72    129.13 o 
   0   9  11      253.93      368.55    115.52 o 
   1   9  11       65.19      -76.30     76.30 o 
 -10   0  12      435.26      548.11    133.74 o 
  -9   0  12     6629.73     6867.71    351.76 o 
  -8   0  12     6215.29     6397.95    341.64 o 
  -7   0  12     7669.54     8459.05    394.46 o 
  -6   0  12    18124.53    18101.50    621.48 o 
  -5   0  12     3493.03     3769.32    260.73 o 
  -3   0  12        0.80        3.86     46.90 o 
  -2   0  12    29572.12    28411.03    393.18 o 
  -1   0  12     1306.67     1204.97     77.70 o 
   0   0  12    15472.03    15499.49    241.02 o 
   1   0  12    18942.16    19586.16    263.87 o 
   2   0  12     7159.09     7184.01    153.84 o 
   3   0  12    24281.39    24207.43    313.02 o 
   4   0  12      298.81      375.12     54.60 o 
   5   0  12    20222.58    20419.46    316.84 o 
   6   0  12       38.13      -49.96     52.07 o 
   7   0  12    15163.36    15776.33    393.62 o 
   8   0  12     5829.65     5855.44    220.50 o 
   9   0  12     3483.22     3595.22    220.14 o 
 -10   1  12        3.05     -105.64    105.64 o 
  -9   1  12       40.15       91.29     66.53 o 
  -8   1  12      408.30      443.02     93.84 o 
  -7   1  12      492.21      448.65     87.94 o 
  -6   1  12      534.74      644.90    133.17 o 
  -5   1  12      397.32      440.32     88.95 o 
  -4   1  12      932.46      940.43     63.23 o 
  -3   1  12      247.63      280.39     44.95 o 
  -2   1  12       56.91       29.82     30.74 o 
  -1   1  12      434.08      448.42     34.85 o 
   0   1  12      650.92      620.41     39.66 o 
   1   1  12      129.12      165.68     29.96 o 
   2   1  12      494.81      549.52     41.05 o 
   3   1  12      202.29      282.70     36.05 o 
   4   1  12     3428.16     3383.43     87.85 o 
   5   1  12      130.88      144.97     36.78 o 
   6   1  12       50.48       11.52     39.57 o 
   7   1  12      249.70      190.48     74.79 o 
   8   1  12       27.31      -36.89     48.70 o 
   9   1  12      607.62      793.62    113.44 o 
 -10   2  12      642.72      478.75    180.94 o 
  -9   2  12     7255.42     6778.93    411.32 o 
  -8   2  12     3269.44     3345.64    287.70 o 
  -7   2  12     7504.66     7252.05    201.69 o 
  -6   2  12     8824.36     8656.83    232.93 o 
  -5   2  12     3642.22     3595.00    102.08 o 
  -4   2  12    27391.12    26873.93    329.73 o 
  -3   2  12     1112.48     1167.59     60.35 o 
  -2   2  12    27693.56    27200.86    337.16 o 
  -1   2  12     3157.57     3352.58     77.79 o 
   0   2  12    24990.35    25169.51    272.65 o 
   1   2  12    22613.82    22209.34    242.10 o 
   2   2  12    11451.40    11044.32    139.83 o 
   3   2  12    17455.59    17573.10    200.86 o 
   4   2  12      341.36      347.73     39.50 o 
   5   2  12    20499.10    20286.38    299.62 o 
   6   2  12     1149.62     1138.75     69.72 o 
   7   2  12    11247.38    11125.15    310.13 o 
   8   2  12     3812.55     3782.33    193.51 o 
   9   2  12     3233.35     3429.69    406.81 o 
  -9   3  12       66.26      106.76    135.98 o 
  -8   3  12     2234.81     2228.55    267.47 o 
  -7   3  12      717.50      426.31    123.62 o 
  -6   3  12       37.93      -51.12     67.23 o 
  -5   3  12     1053.02     1112.75     95.85 o 
  -4   3  12       11.17       34.80     32.04 o 
  -3   3  12     2310.64     2251.12     75.85 o 
  -2   3  12      730.80      804.23     53.57 o 
  -1   3  12     3398.18     3628.99     93.62 o 
   0   3  12       72.12       68.74     33.78 o 
   1   3  12      333.85      300.24     48.86 o 
   2   3  12     1941.48     1927.11     70.88 o 
   3   3  12     1608.52     1641.65     70.33 o 
   4   3  12     2859.91     2868.83     81.37 o 
   5   3  12      145.95      192.11     45.09 o 
   6   3  12     2375.66     2510.37    115.59 o 
   7   3  12      929.29      699.76     98.78 o 
   8   3  12      392.20      324.42     92.09 o 
   9   3  12      484.45      664.62    114.46 o 
  -9   4  12     2424.16     2264.51    285.45 o 
  -8   4  12     2134.19     2032.51    551.24 o 
  -7   4  12     4799.48     4843.39    250.26 o 
  -6   4  12     9895.52    10107.71    485.49 o 
  -5   4  12      360.23      497.27    106.88 o 
  -4   4  12     9290.07    10057.45    272.03 o 
  -3   4  12      299.71      407.89     57.25 o 
  -2   4  12     9301.19     9181.47    135.11 o 
  -1   4  12     5228.26     5447.12    103.94 o 
   0   4  12     8649.53     8866.63    130.21 o 
   1   4  12    18276.44    17994.19    203.89 o 
   2   4  12    12008.54    11865.05    194.49 o 
   3   4  12     6766.02     6847.59    170.74 o 
   4   4  12     2010.68     1949.44    106.13 o 
   5   4  12     5527.89     5314.77    204.56 o 
   6   4  12      608.32      548.45     77.41 o 
   7   4  12     5890.13     6091.38    197.35 o 
   8   4  12     2219.53     2286.13    139.91 o 
  -8   5  12     1864.66     1646.41    256.23 o 
  -7   5  12     1385.51     1242.95    220.27 o 
  -6   5  12      351.83      223.64    134.86 o 
  -5   5  12     4026.01     3947.67    270.28 o 
  -4   5  12      511.84      518.60     76.10 o 
  -3   5  12     8026.86     8189.42    234.74 o 
  -2   5  12     1581.17     1650.95    103.84 o 
  -1   5  12     3569.34     3699.10    117.56 o 
   0   5  12     2212.03     2419.73     64.83 o 
   1   5  12     2559.45     2514.45     77.81 o 
   2   5  12     5789.00     5518.20    142.46 o 
   3   5  12      146.05      180.16     54.25 o 
   4   5  12     5952.51     5589.08    178.07 o 
   5   5  12      683.54      783.99     88.96 o 
   6   5  12     2335.99     2279.14    148.15 o 
   7   5  12     1888.16     1713.59    134.09 o 
   8   5  12     1296.22     1198.95    123.24 o 
  -7   6  12      704.04      965.37    211.28 o 
  -6   6  12     1762.14     1620.56    228.14 o 
  -5   6  12      962.68      824.06    154.53 o 
  -4   6  12    11121.68    10968.87    263.28 o 
  -3   6  12        3.50       27.58     51.92 o 
  -2   6  12     3552.79     3756.96    138.62 o 
  -1   6  12      209.44      219.59     65.53 o 
   0   6  12     3601.18     3677.39    129.41 o 
   1   6  12     4518.02     4512.55    124.10 o 
   2   6  12     1348.44     1520.95     88.30 o 
   3   6  12     5095.40     5145.15    240.59 o 
   4   6  12       44.63       15.90     69.91 o 
   5   6  12     4710.32     4828.49    174.25 o 
   6   6  12      314.59      274.15     81.19 o 
   7   6  12     3726.72     3661.02    220.83 o 
  -6   7  12     1057.96     1054.15    191.05 o 
  -5   7  12     5477.64     5762.62    599.56 o 
  -4   7  12        8.10       76.15     69.56 o 
  -3   7  12     4508.70     4750.70    226.53 o 
  -2   7  12      119.07      130.45     63.99 o 
  -1   7  12     4101.92     4074.30    172.74 o 
   0   7  12     3932.93     3742.21    167.84 o 
   1   7  12     1909.76     1769.55    128.63 o 
   2   7  12     6121.36     6098.22    207.60 o 
   3   7  12      162.29      243.12     54.82 o 
   4   7  12     3976.94     3914.47    143.73 o 
   5   7  12      265.85      264.12     74.19 o 
   6   7  12     4180.24     4602.99    256.22 o 
  -4   8  12     1167.40     1408.42    195.45 o 
  -3   8  12       30.30       29.05     84.30 o 
  -2   8  12      691.99      709.29    101.22 o 
  -1   8  12       16.41       -9.20     61.12 o 
   0   8  12     1370.18     1531.37    128.51 o 
   1   8  12      559.75      523.36     89.69 o 
   2   8  12       27.99       10.49     64.23 o 
   3   8  12      440.35      437.16     98.86 o 
   4   8  12       55.57      141.12     91.70 o 
  -9   1  13     3483.15     3714.63    291.63 o 
  -8   1  13      906.38      923.75    116.88 o 
  -7   1  13     6572.37     6834.62    852.99 o 
  -6   1  13      406.35      327.74     88.54 o 
  -5   1  13    17864.83    18448.94    444.96 o 
  -4   1  13     3250.05     3420.49    117.73 o 
  -3   1  13    14650.97    14433.43    219.17 o 
  -2   1  13     2048.09     1951.38     84.12 o 
  -1   1  13     7313.59     6910.41    105.45 o 
   0   1  13    17085.56    17664.96    190.55 o 
   1   1  13       79.46       92.00     30.10 o 
   2   1  13    17936.09    17181.02    202.53 o 
   3   1  13      305.94      436.76     43.19 o 
   4   1  13    15893.17    15989.68    190.64 o 
   5   1  13     9132.36     9024.46    178.34 o 
   6   1  13     4928.61     4665.19    134.57 o 
   7   1  13     5731.25     6221.94    186.87 o 
   8   1  13     1756.90     1668.31    109.28 o 
   9   1  13    10769.40    10948.63    327.82 o 
  -9   2  13      861.93      610.24    178.69 o 
  -8   2  13      969.33      919.29    191.05 o 
  -7   2  13      693.95      662.09     79.09 o 
  -6   2  13      191.70      240.99     63.51 o 
  -5   2  13       17.76       11.18     43.98 o 
  -4   2  13     3322.38     3297.20     94.20 o 
  -3   2  13     1078.96     1054.71     61.33 o 
  -2   2  13     3104.85     2935.57     77.15 o 
  -1   2  13       62.08       66.83     33.78 o 
   0   2  13     2836.72     2828.85    132.85 o 
   1   2  13      788.60      779.54     54.99 o 
   2   2  13        8.90       -6.74     29.08 o 
   3   2  13     1049.81     1104.91     55.15 o 
   4   2  13       12.96      -30.30     30.30 o 
   5   2  13      640.58      708.58     50.40 o 
   6   2  13      754.54      838.27     66.04 o 
   7   2  13      607.02      527.13     98.85 o 
   8   2  13      976.07     1133.45    140.80 o 
   9   2  13      229.01      215.00    140.47 o 
  -9   3  13     3146.69     3162.45    315.80 o 
  -8   3  13      385.10      616.98    186.56 o 
  -7   3  13     4535.81     4340.46    240.38 o 
  -6   3  13      509.04      458.15    221.96 o 
  -5   3  13    11951.71    12295.89    261.48 o 
  -4   3  13      498.31      568.99     51.33 o 
  -3   3  13     4290.22     4270.30    185.23 o 
  -2   3  13     5368.37     5428.62    117.85 o 
  -1   3  13      936.37      964.63     83.81 o 
   0   3  13    18329.35    18131.53    240.62 o 
   1   3  13     2712.08     2760.46     94.17 o 
   2   3  13    19410.80    18838.22    262.34 o 
   3   3  13      520.74      546.85     47.27 o 
   4   3  13     5906.04     6063.28    115.97 o 
   5   3  13     1266.79     1271.39     74.70 o 
   6   3  13     5976.12     5602.26    166.51 o 
   7   3  13     7337.87     7127.22    353.65 o 
   8   3  13      188.56      207.13    103.49 o 
   9   3  13     4935.41     4958.97    233.85 o 
  -8   4  13     1844.73     2234.30    341.08 o 
  -7   4  13     1156.08     1433.34    259.60 o 
  -6   4  13     4512.78     4576.23    338.27 o 
  -5   4  13        5.12      -14.19     79.20 o 
  -4   4  13     7706.91     7587.27    241.10 o 
  -3   4  13      135.20      133.31     65.05 o 
  -2   4  13     5883.11     6188.60    122.52 o 
  -1   4  13     3063.65     3107.99     97.69 o 
   0   4  13     2587.31     2583.78     95.16 o 
   1   4  13     5627.93     5997.98    126.47 o 
   2   4  13      229.37      286.70     38.66 o 
   3   4  13     9361.81     8996.14    190.67 o 
   4   4  13        3.28      -17.56     50.80 o 
   5   4  13     4024.58     3997.05    142.53 o 
   6   4  13      681.86      650.58     84.13 o 
   7   4  13     1469.57     1530.07    119.40 o 
   8   4  13     1642.65     1596.36    144.85 o 
  -8   5  13     1423.97     1541.89    255.11 o 
  -7   5  13     2973.75     2653.36    291.07 o 
  -6   5  13        5.67     -106.76    106.76 o 
  -5   5  13     4624.88     4671.06    245.12 o 
  -4   5  13       87.11      188.84     91.11 o 
  -3   5  13     4172.10     4122.41    204.22 o 
  -2   5  13     5824.68     5951.91    167.08 o 
  -1   5  13     1196.80     1179.08     72.15 o 
   0   5  13     7671.14     7720.97    120.94 o 
   1   5  13     3864.18     3742.00    106.55 o 
   2   5  13     6566.59     6674.32    174.01 o 
   3   5  13     1734.45     1643.63     99.94 o 
   4   5  13     3095.58     3174.90    156.53 o 
   5   5  13     1436.50     1501.88    114.20 o 
   6   5  13     4426.66     4607.79    384.60 o 
   7   5  13     4503.12     4732.95    314.04 o 
  -7   6  13     1635.70     1496.94    242.75 o 
  -6   6  13     5074.80     4861.68    348.39 o 
  -5   6  13       15.13       -3.30     84.13 o 
  -4   6  13     5102.51     4917.59    467.65 o 
  -3   6  13      765.30      944.22     93.10 o 
  -2   6  13     7406.67     7114.04    334.96 o 
  -1   6  13     7341.29     7158.36    154.26 o 
   0   6  13     5363.79     5147.19    186.94 o 
   1   6  13     4136.01     3951.56    123.23 o 
   2   6  13     1522.07     1545.77     93.47 o 
   3   6  13     7147.89     7267.73    227.69 o 
   4   6  13      306.43      436.90     99.76 o 
   5   6  13     5908.29     5729.81    196.56 o 
   6   6  13     1072.98      939.98    116.60 o 
  -5   7  13     2894.70     2630.92    194.69 o 
  -4   7  13       62.01      162.73     76.48 o 
  -3   7  13     2194.84     2209.88    132.04 o 
  -2   7  13      167.78      285.58     91.71 o 
  -1   7  13      188.18      204.57     72.73 o 
   0   7  13      869.91      993.85    107.89 o 
   1   7  13      194.94      274.23     74.65 o 
   2   7  13     1770.61     1911.20    136.34 o 
   3   7  13      380.44      254.05     59.69 o 
   4   7  13     1655.71     1660.48    208.29 o 
   5   7  13       84.68       -3.61     63.36 o 
  -3   8  13      908.78      923.91    164.21 o 
  -2   8  13     6637.19     6756.61    336.31 o 
  -1   8  13     3797.73     4192.70    194.76 o 
   0   8  13     4789.31     4707.26    203.09 o 
   1   8  13     7749.77     7306.71    321.70 o 
   2   8  13      475.21      495.84    120.42 o 
   3   8  13     6639.02     7078.74    320.75 o 
  -9   0  14     2282.13     2290.36    225.89 o 
  -8   0  14     5046.33     5351.46    233.19 o 
  -7   0  14      254.32       39.33    101.14 o 
  -6   0  14    17522.12    17105.79    621.48 o 
  -5   0  14     1369.52     1163.86    123.96 o 
  -4   0  14    26641.53    26188.90    482.00 o 
  -3   0  14     1597.59     1634.38     99.06 o 
  -2   0  14    13789.64    13701.16    255.78 o 
  -1   0  14     6999.54     6781.77    170.60 o 
   0   0  14     2135.62     1909.20    113.39 o 
   1   0  14    17608.61    18146.65    287.50 o 
   2   0  14       71.26       86.02     45.87 o 
   3   0  14    15775.15    15496.88    267.76 o 
   4   0  14      930.87      901.83     77.14 o 
   5   0  14    14101.65    13925.63    302.60 o 
   6   0  14     3964.62     4223.77    167.75 o 
   7   0  14     1726.29     1635.19    170.61 o 
   8   0  14     4008.55     4213.60    402.33 o 
   9   0  14       15.96      -47.00    104.52 o 
  -9   1  14       25.12       48.71     69.06 o 
  -8   1  14      147.24        6.58     72.20 o 
  -7   1  14      610.95      647.78    105.03 o 
  -6   1  14     1111.40     1245.89    125.89 o 
  -5   1  14      523.56      611.89    147.22 o 
  -4   1  14        1.73        2.41     43.46 o 
  -3   1  14     3362.63     3336.26    103.07 o 
  -2   1  14     1012.51     1075.76     69.01 o 
  -1   1  14      964.82     1007.76     56.12 o 
   0   1  14       10.04       -0.05     29.87 o 
   1   1  14      346.08      346.15     39.15 o 
   2   1  14     3027.34     2951.89     83.32 o 
   3   1  14     1391.78     1435.58    105.13 o 
   4   1  14       16.30       28.26     36.50 o 
   5   1  14       22.83       -4.59     44.00 o 
   6   1  14        1.01        9.85     45.68 o 
   7   1  14      314.78      399.34     75.98 o 
   8   1  14      228.41      137.57     63.55 o 
   9   1  14      497.73      511.86    110.47 o 
  -9   2  14     3264.50     3037.71    296.69 o 
  -8   2  14     7259.66     7146.42    423.68 o 
  -7   2  14      488.58      578.26    125.87 o 
  -6   2  14    11003.64    10887.69    348.95 o 
  -5   2  14       22.14       11.05     53.69 o 
  -4   2  14    16854.72    17112.95    357.17 o 
  -3   2  14    11561.91    11535.87    181.77 o 
  -2   2  14     4405.18     4222.79    133.77 o 
  -1   2  14    12391.15    12468.11    212.56 o 
   0   2  14     9393.81     9476.17    164.59 o 
   1   2  14    22447.95    21719.03    292.73 o 
   2   2  14        7.06       -4.65     30.21 o 
   3   2  14     8613.88     8332.00    168.56 o 
   4   2  14     3412.06     3399.35     89.05 o 
   5   2  14     6069.80     6223.27    142.47 o 
   6   2  14     7169.71     7004.74    161.01 o 
   7   2  14     2541.66     2665.10    169.79 o 
   8   2  14     5966.80     6408.66    252.97 o 
  -9   3  14     1311.63     1656.52    260.73 o 
  -8   3  14      325.85      221.39    149.47 o 
  -7   3  14     1310.05     1352.09    158.13 o 
  -6   3  14      423.71      523.55    182.06 o 
  -5   3  14      646.38      798.32     76.03 o 
  -4   3  14      377.91      330.28     54.50 o 
  -3   3  14     2187.38     2020.89     90.67 o 
  -2   3  14     3166.74     3050.67     93.73 o 
  -1   3  14        8.55      -33.30     33.30 o 
   0   3  14     4290.08     4056.20    106.40 o 
   1   3  14      754.33      750.77     61.44 o 
   2   3  14     2875.59     2936.91     98.21 o 
   3   3  14      903.23      856.00     65.19 o 
   4   3  14      335.64      374.28     44.76 o 
   5   3  14      752.49      762.13     74.81 o 
   6   3  14     1087.25     1158.85    100.80 o 
   7   3  14     4784.10     4812.92    217.78 o 
   8   3  14       36.18       19.06     78.57 o 
  -8   4  14     6508.39     5416.58    289.56 o 
  -7   4  14       12.84       39.07    119.13 o 
  -6   4  14     4800.86     5058.35    363.00 o 
  -5   4  14       44.43      120.90     92.95 o 
  -4   4  14     6359.85     6551.52    230.01 o 
  -3   4  14     3023.12     3049.96     96.91 o 
  -2   4  14     3351.37     3324.75    104.17 o 
  -1   4  14     9861.27    10016.75    187.49 o 
   0   4  14     2264.08     2378.99     85.15 o 
   1   4  14     7099.57     7018.85    175.53 o 
   2   4  14       74.20       93.42     34.54 o 
   3   4  14     9396.09     8803.40    194.70 o 
   4   4  14     1475.61     1364.75    134.60 o 
   5   4  14     4019.43     3948.86    148.82 o 
   6   4  14     1857.69     2128.33    129.43 o 
   7   4  14     2556.71     2827.97    154.95 o 
   8   4  14     5262.05     5676.73    256.13 o 
  -7   5  14     3743.91     4079.50    354.01 o 
  -6   5  14        0.97       14.61    128.12 o 
  -5   5  14     5031.96     4839.96    307.37 o 
  -4   5  14     2004.87     1858.02    140.12 o 
  -3   5  14     1493.55     1425.32    110.05 o 
  -2   5  14     3932.76     4220.72    175.30 o 
  -1   5  14      217.80      246.54     41.40 o 
   0   5  14     9313.43     8947.09    158.72 o 
   1   5  14      530.39      567.86     68.66 o 
   2   5  14     7465.57     7891.43    181.54 o 
   3   5  14     2157.19     1928.15    121.68 o 
   4   5  14     5629.24     5409.29    211.92 o 
   5   5  14     4275.76     4379.07    176.81 o 
   6   5  14      392.98      399.65     91.90 o 
   7   5  14     3374.14     3715.63    235.92 o 
  -6   6  14     3750.59     3411.94    304.56 o 
  -5   6  14      149.31      182.12    103.79 o 
  -4   6  14     4753.49     5294.04    254.44 o 
  -3   6  14     1686.41     1628.75    114.66 o 
  -2   6  14      678.01      796.25     84.19 o 
  -1   6  14     2576.65     2408.73    105.21 o 
   0   6  14     1709.36     1594.96    126.00 o 
   1   6  14     4021.39     4306.81    135.33 o 
   2   6  14      257.37      171.54     68.66 o 
   3   6  14     3424.84     3489.68    141.50 o 
   4   6  14      859.50      942.55    102.89 o 
   5   6  14     1997.98     2262.14    161.60 o 
   6   6  14      859.56      822.21    135.20 o 
  -5   7  14     3959.75     4066.54    235.96 o 
  -4   7  14     2287.56     2563.74    182.62 o 
  -3   7  14     1832.82     1747.94    109.48 o 
  -2   7  14     4781.04     4953.14    242.01 o 
  -1   7  14     1724.40     1878.34    138.00 o 
   0   7  14     8343.15     8529.26    448.51 o 
   1   7  14      601.59      539.11     94.10 o 
   2   7  14     6107.50     6240.04    221.49 o 
   3   7  14     1135.05     1293.41     94.61 o 
   4   7  14     5194.44     5108.26    208.02 o 
  -2   8  14      256.28       52.82    151.72 o 
  -1   8  14     1191.21      923.41    155.28 o 
   0   8  14      150.90      327.32    167.45 o 
   1   8  14      465.60      659.67    139.21 o 
   2   8  14       28.32      -82.52     82.52 o 
  -9   1  15     6866.52     7495.54    252.04 o 
  -8   1  15      653.13      710.15    117.44 o 
  -7   1  15     8526.79     8219.02    285.78 o 
  -6   1  15     2744.66     2887.33    176.99 o 
  -5   1  15     9580.37     8916.36    443.35 o 
  -4   1  15     8182.49     7947.94    187.56 o 
  -3   1  15      892.87      958.97     72.76 o 
  -2   1  15    31215.46    31797.08    430.97 o 
  -1   1  15       30.38       60.62     36.73 o 
   0   1  15    20742.77    20935.61    248.64 o 
   1   1  15     1515.17     1503.38     65.96 o 
   2   1  15    18680.68    18613.76    223.91 o 
   3   1  15    11805.31    11507.86    181.61 o 
   4   1  15     4603.72     4575.74    137.09 o 
   5   1  15    11842.92    12215.36    231.41 o 
   6   1  15      690.50      782.41     76.41 o 
   7   1  15    12992.49    13542.49    299.17 o 
   8   1  15      410.62      373.52     79.92 o 
  -9   2  15       24.00       76.42    142.73 o 
  -8   2  15      272.06      114.63    135.98 o 
  -7   2  15       11.21      109.07     67.89 o 
  -6   2  15     1204.26     1164.68    115.76 o 
  -5   2  15      748.56      882.81     96.64 o 
  -4   2  15      203.00      286.84     48.38 o 
  -3   2  15      424.69      428.84     55.15 o 
  -2   2  15      650.25      650.32     59.84 o 
  -1   2  15     4306.70     4319.69    121.12 o 
   0   2  15      102.32      173.38     43.21 o 
   1   2  15      735.53      720.49     59.45 o 
   2   2  15      176.30      182.88     44.94 o 
   3   2  15      993.12     1020.39     62.95 o 
   4   2  15      462.47      430.66     51.44 o 
   5   2  15       81.55      123.61     48.47 o 
   6   2  15      189.42      181.16     52.86 o 
   7   2  15       19.84       -4.74     69.22 o 
   8   2  15     1039.81     1015.02    133.38 o 
  -8   3  15       10.95       53.94    137.11 o 
  -7   3  15     7404.50     7722.63    329.78 o 
  -6   3  15     2430.62     2691.47    203.01 o 
  -5   3  15     4406.74     4167.32    143.67 o 
  -4   3  15     5894.91     6321.90    293.76 o 
  -3   3  15     2146.02     2372.84    116.74 o 
  -2   3  15    17752.14    17737.68    331.24 o 
  -1   3  15       32.27       40.18     41.52 o 
   0   3  15    11272.97    11134.55    207.79 o 
   1   3  15     1192.54     1212.78    105.60 o 
   2   3  15    10065.37     9963.96    302.21 o 
   3   3  15     9116.44     9325.86    262.94 o 
   4   3  15     3249.51     3165.60    113.90 o 
   5   3  15    12297.99    12424.96    243.54 o 
   6   3  15     1009.19     1134.73     92.55 o 
   7   3  15    10394.86    10550.78    399.65 o 
   8   3  15        2.00       47.38    110.95 o 
  -8   4  15     2197.29     2318.77    244.43 o 
  -7   4  15       33.65      -82.04    137.11 o 
  -6   4  15     3876.26     3525.45    325.91 o 
  -5   4  15     1126.27     1102.48    202.29 o 
  -4   4  15     4430.42     4836.71    207.86 o 
  -3   4  15     1341.60     1435.70    111.44 o 
  -2   4  15      922.22     1019.12    111.58 o 
  -1   4  15     2704.23     2732.89    104.06 o 
   0   4  15       19.07      -37.74     37.74 o 
   1   4  15     3802.49     3601.07    117.42 o 
   2   4  15     1524.70     1504.21     88.70 o 
   3   4  15     2863.46     3039.71    203.99 o 
   4   4  15     2063.63     2216.93    135.28 o 
   5   4  15     1691.52     1735.06    113.51 o 
   6   4  15     1225.13     1166.79    112.45 o 
   7   4  15        0.20       19.18     65.67 o 
  -7   5  15     4531.17     4870.67    387.72 o 
  -6   5  15      638.24      615.86    185.43 o 
  -5   5  15     2047.90     2098.19    249.49 o 
  -4   5  15     3399.79     3704.61    188.35 o 
  -3   5  15      902.50      986.38    114.16 o 
  -2   5  15    10069.72    10743.29    333.49 o 
  -1   5  15      100.82      111.38     41.55 o 
   0   5  15     8357.49     8474.96    181.01 o 
   1   5  15      257.77      245.84     57.10 o 
   2   5  15     6475.51     6006.53    176.55 o 
   3   5  15     4142.72     4044.74    167.64 o 
   4   5  15      901.59      857.60    100.52 o 
   5   5  15     4968.50     5235.84    201.09 o 
   6   5  15      215.64      233.41    102.59 o 
  -6   6  15     3543.10     3208.53    302.31 o 
  -5   6  15      623.88      873.21    184.31 o 
  -4   6  15     3488.96     4015.11    235.50 o 
  -3   6  15     2396.96     2449.93    138.89 o 
  -2   6  15     1184.34     1226.50    101.69 o 
  -1   6  15     4619.07     4710.12    152.17 o 
   0   6  15       15.46      -14.30     69.44 o 
   1   6  15     5594.88     5367.63    190.02 o 
   2   6  15      174.53      198.57     61.84 o 
   3   6  15     3977.43     4448.66    228.88 o 
   4   6  15     2766.47     2773.47    213.63 o 
   5   6  15      623.52      679.16    102.25 o 
  -4   7  15     1638.20     1712.67    162.20 o 
  -3   7  15      303.53      297.49     69.39 o 
  -2   7  15     1041.10     1014.79    138.05 o 
  -1   7  15       20.88      -39.02     87.49 o 
   0   7  15     1897.62     1765.58    141.14 o 
   1   7  15      287.75      351.69     86.56 o 
   2   7  15     2093.69     1681.86    140.13 o 
   3   7  15     1296.47     1406.13    108.26 o 
   4   7  15     1889.58     1861.06    160.84 o 
  -8   0  16     8051.52     7980.30    411.32 o 
  -7   0  16     3168.34     3243.37    270.84 o 
  -6   0  16     3707.27     3934.52    293.32 o 
  -5   0  16     1526.84     1552.01    203.41 o 
  -4   0  16     3441.36     2836.57    243.31 o 
  -3   0  16    15729.56    16347.54    457.33 o 
  -2   0  16      322.53      393.96     93.89 o 
  -1   0  16     9852.26     9799.16    220.47 o 
   0   0  16     2300.35     2356.40    114.24 o 
   1   0  16     6204.65     6290.62    176.60 o 
   2   0  16     5755.32     5741.67    171.67 o 
   3   0  16    13596.02    12448.54    405.25 o 
   4   0  16     8540.34     9235.54    345.94 o 
   5   0  16      153.94      209.36     81.77 o 
   6   0  16     4169.68     4298.02    295.76 o 
   7   0  16        9.84      -60.86    106.20 o 
   8   0  16     2808.00     2594.92    271.97 o 
  -8   1  16        1.95      -71.36     71.36 o 
  -7   1  16       34.44      -16.74     71.36 o 
  -6   1  16      408.87      377.83     96.12 o 
  -5   1  16        1.53       66.67     78.13 o 
  -4   1  16     2617.97     2419.74    168.56 o 
  -3   1  16       29.15        8.45     55.46 o 
  -2   1  16      450.03      418.30     51.84 o 
  -1   1  16       93.70      152.15     46.53 o 
   0   1  16      270.60      336.87     50.08 o 
   1   1  16     1038.22      768.62     58.74 o 
   2   1  16       45.15       14.32     38.50 o 
   3   1  16     1323.91     1442.55     74.16 o 
   4   1  16       74.28       68.52     50.23 o 
   5   1  16      299.31      337.71     64.69 o 
   6   1  16       16.44      -46.82     46.82 o 
   7   1  16       64.54      116.86     70.24 o 
   8   1  16       30.75       71.22     85.99 o 
  -8   2  16     6932.52     6875.58    428.18 o 
  -7   2  16     1097.45     1029.99    109.73 o 
  -6   2  16     8580.34     8560.15    283.16 o 
  -5   2  16     3521.43     3524.71    161.23 o 
  -4   2  16      705.02      816.38     78.28 o 
  -3   2  16    10591.20    10511.90    196.80 o 
  -2   2  16        0.20      -27.99     42.40 o 
  -1   2  16    12262.60    11903.33    271.30 o 
   0   2  16     1018.74     1176.55     87.61 o 
   1   2  16     9133.95     8945.18    206.61 o 
   2   2  16     6165.20     6004.28    172.14 o 
   3   2  16     2243.60     2267.83     97.08 o 
   4   2  16     5306.57     5213.95    137.71 o 
   5   2  16       16.50       12.07     48.74 o 
   6   2  16     7205.19     7402.75    177.94 o 
   7   2  16      358.25      469.58    106.72 o 
   8   2  16     3037.24     2831.46    195.41 o 
  -8   3  16      746.51      536.07    194.42 o 
  -7   3  16      630.39      700.14    195.55 o 
  -6   3  16       53.55       26.94     93.74 o 
  -5   3  16      813.28      771.11     79.82 o 
  -4   3  16     4580.07     4661.44    155.96 o 
  -3   3  16        2.53        0.78     53.13 o 
  -2   3  16     2350.34     2437.12    124.96 o 
  -1   3  16       19.04       22.06     47.34 o 
   0   3  16     5402.48     5249.93    144.13 o 
   1   3  16     1880.41     1687.39     94.24 o 
   2   3  16     1433.22     1627.87     99.36 o 
   3   3  16     1150.26     1372.06     92.19 o 
   4   3  16     1531.28     1307.96     77.52 o 
   5   3  16     3131.08     2953.42    128.83 o 
   6   3  16      123.98      164.30     62.57 o 
   7   3  16     2225.31     2267.13    177.45 o 
  -7   4  16     1080.30      979.98    228.14 o 
  -6   4  16     2257.17     2632.01    293.32 o 
  -5   4  16     1848.67     1956.58    250.61 o 
  -4   4  16     2271.63     2459.56    161.51 o 
  -3   4  16     8111.63     7708.00    187.56 o 
  -2   4  16      109.14       87.59     66.34 o 
  -1   4  16     6046.29     6135.84    153.41 o 
   0   4  16       40.03        6.40     42.54 o 
   1   4  16     2727.70     2580.51    106.09 o 
   2   4  16     1862.92     1682.93     94.67 o 
   3   4  16      989.54      977.07    122.44 o 
   4   4  16     7519.48     7254.26    252.56 o 
   5   4  16      165.89       41.96     70.94 o 
   6   4  16     5713.81     5395.97    231.96 o 
   7   4  16        4.57      -64.48     64.48 o 
  -6   5  16     3115.71     2625.26    287.70 o 
  -5   5  16     1108.68     1064.27    203.41 o 
  -4   5  16     5630.66     5731.85    277.29 o 
  -3   5  16      444.06      457.89     92.92 o 
  -2   5  16     6683.35     6826.62    292.79 o 
  -1   5  16      586.88      579.85     63.14 o 
   0   5  16     6027.34     6189.91    185.31 o 
   1   5  16     2158.72     2164.06     91.19 o 
   2   5  16     1984.17     2075.89    148.26 o 
   3   5  16     7415.86     7447.17    229.63 o 
   4   5  16      395.44      298.85     81.86 o 
   5   5  16     6211.50     6438.39    223.15 o 
   6   5  16       19.76       79.94     92.75 o 
  -5   6  16     1234.14     1489.07    220.27 o 
  -4   6  16      558.96      658.31    132.22 o 
  -3   6  16     2482.41     2550.12    188.03 o 
  -2   6  16      113.84      114.35     64.86 o 
  -1   6  16     2125.46     2157.11    139.69 o 
   0   6  16      496.50      454.30    106.65 o 
   1   6  16     3395.87     3563.70    146.44 o 
   2   6  16     1960.25     1949.49    152.13 o 
   3   6  16      720.91      692.40     96.12 o 
   4   6  16     1674.62     1590.28    157.99 o 
  -3   7  16      406.98      330.56     87.45 o 
  -2   7  16     6396.55     6744.33    455.71 o 
  -1   7  16      440.53      451.90    160.71 o 
   0   7  16     8361.55     7881.41    489.99 o 
   1   7  16     2938.15     3558.44    252.76 o 
   2   7  16     2307.68     2236.27    213.61 o 
  -8   1  17     2578.99     2551.29    178.13 o 
  -7   1  17     4657.29     5178.78    236.11 o 
  -6   1  17     9808.15     9448.49    325.07 o 
  -5   1  17      613.49      775.18    118.69 o 
  -4   1  17    13867.46    13935.59    301.23 o 
  -3   1  17        1.82      -10.14     44.32 o 
  -2   1  17    18303.12    18443.16    309.69 o 
  -1   1  17     7523.26     7360.15    177.78 o 
   0   1  17     8130.68     7995.03    256.92 o 
   1   1  17    13826.57    13454.01    264.44 o 
   2   1  17     9021.02     8966.02    194.59 o 
   3   1  17    17817.23    17705.83    331.36 o 
   4   1  17      158.61       60.49     75.54 o 
   5   1  17    11563.57    12105.99    266.54 o 
   6   1  17      428.85      444.92    100.93 o 
   7   1  17     7194.81     7310.61    259.09 o 
  -8   2  17      637.31      338.27    170.82 o 
  -7   2  17      103.72       38.56     74.52 o 
  -6   2  17        9.30      -29.67     74.81 o 
  -5   2  17      466.05      583.20    113.36 o 
  -4   2  17      198.72      145.43     56.46 o 
  -3   2  17      750.58      717.80     78.88 o 
  -2   2  17      290.67      317.80     71.49 o 
  -1   2  17      176.41      167.09     66.67 o 
   0   2  17     1188.92     1283.17    107.99 o 
   1   2  17     1543.23     1504.62    112.90 o 
   2   2  17      627.31      716.18     73.73 o 
   3   2  17       50.37       45.47     44.90 o 
   4   2  17      695.35      808.82     72.17 o 
   5   2  17       20.86       56.14     53.35 o 
   6   2  17      370.08      488.25     72.02 o 
   7   2  17      312.03      482.36    108.62 o 
  -7   3  17     1913.27     2372.40    294.44 o 
  -6   3  17     6051.10     5884.43    292.81 o 
  -5   3  17      576.12      615.55     79.11 o 
  -4   3  17    16190.44    15935.64    363.28 o 
  -3   3  17        3.06       -6.87     51.59 o 
  -2   3  17    16423.14    16192.35    329.97 o 
  -1   3  17      606.44      645.14     84.97 o 
   0   3  17     4897.28     5127.73    155.74 o 
   1   3  17     6016.61     5958.90    158.91 o 
   2   3  17     1708.67     1859.25    106.50 o 
   3   3  17    14972.77    14678.51    282.51 o 
   4   3  17       26.93       72.97     50.27 o 
   5   3  17    13487.58    13667.59    319.73 o 
   6   3  17       79.15      117.47     70.64 o 
   7   3  17     5576.48     5387.15    248.61 o 
  -6   4  17      368.36      485.49    186.56 o 
  -5   4  17     2988.03     2835.42    294.44 o 
  -4   4  17       40.42       65.12     96.47 o 
  -3   4  17     3169.86     3292.88    177.13 o 
  -2   4  17       59.78       59.20     58.29 o 
  -1   4  17     2297.70     2468.63    152.55 o 
   0   4  17     1745.92     1671.81     93.41 o 
   1   4  17      743.32      804.90     81.02 o 
   2   4  17     1818.92     1960.79    104.66 o 
   3   4  17        2.29      -25.30     59.19 o 
   4   4  17     3154.52     3014.11    163.12 o 
   5   4  17      151.35       18.80     70.83 o 
   6   4  17     1201.67      966.25    114.50 o 
  -6   5  17     2472.99     2121.79    280.96 o 
  -5   5  17      140.21      242.75    142.73 o 
  -4   5  17     5198.18     5242.43    281.41 o 
  -3   5  17      133.43      108.25     83.31 o 
  -2   5  17     8865.82     8679.32    281.82 o 
  -1   5  17     2057.06     2158.69    101.45 o 
   0   5  17     3622.91     3446.57    127.77 o 
   1   5  17     2957.71     2995.71    116.61 o 
   2   5  17     1569.69     1859.40    132.88 o 
   3   5  17     5509.10     5680.08    210.36 o 
   4   5  17        0.56      -60.82     60.82 o 
   5   5  17     5509.66     5408.57    246.31 o 
  -4   6  17      154.01       42.94    103.63 o 
  -3   6  17     4169.24     4366.70    210.39 o 
  -2   6  17      889.84     1203.78    109.04 o 
  -1   6  17     3842.04     3960.75    156.43 o 
   0   6  17      832.33      698.90    179.04 o 
   1   6  17     2642.72     2689.83    187.53 o 
   2   6  17     3360.65     3504.22    167.22 o 
   3   6  17       20.92       -2.96    118.56 o 
   4   6  17     2208.43     2106.05    286.58 o 
  -1   7  17      597.32      473.13    198.92 o 
   0   7  17     1472.90     1215.98    250.61 o 
   1   7  17     1390.13     1619.44    274.21 o 
  -7   0  18     4300.31     4457.10    320.29 o 
  -6   0  18        7.58        2.25    111.26 o 
  -5   0  18     6217.06     6673.29    389.97 o 
  -4   0  18       23.87        8.07     85.65 o 
  -3   0  18     9216.33     9985.98    396.71 o 
  -2   0  18     8196.42     8754.54    272.99 o 
  -1   0  18     3514.09     3433.77    180.15 o 
   0   0  18     6451.64     6640.86    192.06 o 
   1   0  18     1150.84     1109.09    119.83 o 
   2   0  18    11572.35    10347.50    382.10 o 
   3   0  18      361.85      305.18    189.37 o 
   4   0  18    10632.91    10534.73    391.50 o 
   5   0  18     4357.95     3988.76    254.55 o 
   6   0  18     3846.71     3703.67    774.88 o 
   7   0  18     5304.55     6182.18    407.95 o 
  -7   1  18       18.14       50.41     70.71 o 
  -6   1  18      630.63      491.30     92.18 o 
  -5   1  18       10.37      -37.66     62.08 o 
  -4   1  18      120.42      144.88     58.34 o 
  -3   1  18        4.48       50.53     46.75 o 
  -2   1  18      222.44      141.42     57.07 o 
  -1   1  18      413.65      492.61     73.92 o 
   0   1  18       19.26      -43.26     48.61 o 
   1   1  18      392.10      393.76     71.10 o 
   2   1  18      143.14      125.54     66.68 o 
   3   1  18      373.65      352.89     75.10 o 
   4   1  18      132.93       24.22     59.50 o 
   5   1  18      457.69      363.28    114.38 o 
   6   1  18       25.72      152.60     69.20 o 
   7   1  18      279.99      139.16     90.98 o 
  -7   2  18     5732.86     5984.78    234.91 o 
  -6   2  18       19.19       12.11     79.36 o 
  -5   2  18     8399.15     8369.04    256.89 o 
  -4   2  18      570.70      728.70     81.74 o 
  -3   2  18     6050.71     6319.83    181.21 o 
  -2   2  18     3261.45     3495.84    158.89 o 
  -1   2  18     3955.94     3965.47    167.41 o 
   0   2  18    10869.71    10821.05    363.68 o 
   1   2  18       36.73        2.20     58.34 o 
   2   2  18     8940.29     8584.84    242.11 o 
   3   2  18      259.56      199.13     64.83 o 
   4   2  18     7321.33     7253.27    173.69 o 
   5   2  18     2507.71     2401.90    134.23 o 
   6   2  18     1701.02     1813.81    109.06 o 
  -7   3  18      566.96      165.20    166.33 o 
  -6   3  18     2410.91     2255.00    207.80 o 
  -5   3  18      621.64      531.66    155.09 o 
  -4   3  18     2227.48     2418.47    127.88 o 
  -3   3  18      227.51      128.02     62.88 o 
  -2   3  18      594.19      568.26     83.28 o 
  -1   3  18     1697.38     1546.00    115.15 o 
   0   3  18     2089.28     1850.05    125.26 o 
   1   3  18     4460.71     4027.41    137.73 o 
   2   3  18      318.29      214.31     64.44 o 
   3   3  18     1927.05     1867.23    112.80 o 
   4   3  18      117.55      102.64     58.87 o 
   5   3  18     3227.79     3057.74    141.60 o 
   6   3  18     1503.47     1434.82    129.15 o 
  -6   4  18       57.53      155.09    161.83 o 
  -5   4  18     5076.16     5039.25    375.36 o 
  -4   4  18      853.91      964.53    434.36 o 
  -3   4  18     8780.96     8998.68    223.68 o 
  -2   4  18     1022.88      946.33     95.33 o 
  -1   4  18     2836.73     3066.53    146.14 o 
   0   4  18     3844.82     3744.25    156.92 o 
   1   4  18       89.32       49.62     54.68 o 
   2   4  18     3830.83     3703.11    141.54 o 
   3   4  18       88.30       89.81     52.92 o 
   4   4  18     9361.95     8652.33    265.12 o 
   5   4  18     2113.58     2001.96    169.06 o 
  -5   5  18      142.09      126.99    143.85 o 
  -4   5  18     4077.45     4182.72    262.98 o 
  -3   5  18      679.23      805.81    122.43 o 
  -2   5  18     5892.28     6123.87    243.44 o 
  -1   5  18     3936.26     3863.20    149.52 o 
   0   5  18     2416.84     2412.70    114.90 o 
   1   5  18     4028.66     3860.48    132.46 o 
   2   5  18      602.07      725.62    101.26 o 
   3   5  18     4105.18     4259.11    238.88 o 
   4   5  18      424.04      160.66    119.21 o 
  -3   6  18     1426.35     1549.44    174.76 o 
  -2   6  18      272.25      288.89    101.83 o 
  -1   6  18     1055.78     1032.50    103.68 o 
   0   6  18     4401.43     4748.17    405.70 o 
   1   6  18       17.67      115.51     81.16 o 
   2   6  18     1823.59     2109.45    173.19 o 
  -7   1  19      392.02      376.79    110.11 o 
  -6   1  19     9971.52     9814.37    285.43 o 
  -5   1  19      447.30      511.22    141.95 o 
  -4   1  19     6718.98     6739.30    244.13 o 
  -3   1  19     3923.53     4104.06    152.79 o 
  -2   1  19     6551.84     6491.98    190.34 o 
  -1   1  19    13833.18    13841.59    322.14 o 
   0   1  19     1689.93     1631.41    124.15 o 
   1   1  19    10728.47    10999.60    283.18 o 
   2   1  19        6.55       56.37     58.39 o 
   3   1  19    10662.94    10543.01    282.17 o 
   4   1  19     1729.04     1818.25    138.27 o 
   5   1  19     4123.45     4257.86    237.08 o 
   6   1  19     6297.39     6486.00    365.30 o 
  -6   2  19      418.09      368.38    104.85 o 
  -5   2  19      590.02      633.07    104.31 o 
  -4   2  19      244.24      164.31     60.67 o 
  -3   2  19      107.79      109.27     58.99 o 
  -2   2  19      174.34       36.43     62.77 o 
  -1   2  19       17.87      110.41     68.21 o 
   0   2  19     1743.69     1838.33    129.69 o 
   1   2  19       97.81      -40.54     56.97 o 
   2   2  19      811.18      668.71    145.18 o 
   3   2  19      275.65      179.91     68.15 o 
   4   2  19      680.29      688.44     81.63 o 
   5   2  19     1120.86     1161.53    107.52 o 
   6   2  19      350.92      340.77     80.27 o 
  -6   3  19     7561.59     7903.19    353.62 o 
  -5   3  19      960.51      794.23    110.43 o 
  -4   3  19     8651.83     8519.67    294.84 o 
  -3   3  19     2248.12     2438.78    138.51 o 
  -2   3  19     4992.99     5030.46    204.16 o 
  -1   3  19     6705.17     6072.11    212.19 o 
   0   3  19     1329.58     1399.74    121.82 o 
   1   3  19     9440.55     9100.63    251.60 o 
   2   3  19      217.58      184.61     75.40 o 
   3   3  19     9393.36     9154.85    228.97 o 
   4   3  19      322.61      208.03     67.09 o 
   5   3  19     5438.86     5628.01    202.17 o 
  -5   4  19     1851.57     2124.04    274.21 o 
  -4   4  19     1962.36     1953.11    203.85 o 
  -3   4  19     1793.92     1766.69    113.39 o 
  -2   4  19     1863.61     1938.85    126.03 o 
  -1   4  19      341.33      327.42     79.82 o 
   0   4  19     2982.41     3070.70    153.58 o 
   1   4  19       54.03       47.66     58.41 o 
   2   4  19     2062.24     2254.14    143.88 o 
   3   4  19     1518.15     1538.33    143.88 o 
   4   4  19     1399.93     1321.69    149.72 o 
  -4   5  19     5073.09     5700.06    507.97 o 
  -3   5  19     1513.07     1799.25    245.82 o 
  -2   5  19      943.82      883.41    143.85 o 
  -1   5  19     3814.22     3858.05    153.21 o 
   0   5  19      446.28      419.95     71.46 o 
   1   5  19     5883.03     6282.81    171.44 o 
   2   5  19       64.60       56.77    153.40 o 
   3   5  19     4378.67     4156.47    254.55 o 
   0   6  19     5417.93     4861.68    423.68 o 
  -6   0  20     2682.57     2308.34    264.10 o 
  -5   0  20     5352.95     5294.35    369.74 o 
  -4   0  20     5212.72     5279.61    274.58 o 
  -3   0  20     2111.96     2293.33    246.12 o 
  -2   0  20    14116.85    14216.84    745.10 o 
  -1   0  20       62.73      194.06     85.00 o 
   0   0  20     9353.72     9002.87    293.70 o 
   1   0  20      844.61      772.53    143.92 o 
   2   0  20     9171.01     9534.85    385.44 o 
   3   0  20     9082.71     9510.21    563.04 o 
   4   0  20     1724.72     1447.77    192.17 o 
   5   0  20    11151.22    10837.71    455.71 o 
  -6   1  20        6.68       26.15     92.88 o 
  -5   1  20       10.86      -70.42    106.76 o 
  -4   1  20      258.42      217.88     77.59 o 
  -3   1  20      219.30      201.40     66.19 o 
  -2   1  20       57.61      -41.32     54.23 o 
  -1   1  20      184.24      176.86    119.27 o 
   0   1  20        2.29      -60.04     61.86 o 
   1   1  20       13.21        3.36     60.91 o 
   2   1  20       50.27       80.16     69.42 o 
   3   1  20       12.00      -38.21     70.23 o 
   4   1  20      264.25      192.52     83.89 o 
   5   1  20      154.11      299.31     91.72 o 
  -5   2  20     4506.45     4535.31    203.40 o 
  -4   2  20     4023.88     3806.28    151.86 o 
  -3   2  20      803.81      736.19     98.52 o 
  -2   2  20     8929.98     9296.92    260.48 o 
  -1   2  20       14.67      122.57     69.87 o 
   0   2  20    12361.34    12771.86    370.00 o 
   1   2  20     4546.11     4791.79    193.82 o 
   2   2  20     7004.40     7055.43    229.97 o 
   3   2  20     3060.66     2996.37    147.38 o 
   4   2  20     3317.47     3280.35    154.13 o 
   5   2  20     6508.18     6449.82    289.76 o 
  -5   3  20      703.36      583.17    160.71 o 
  -4   3  20     1491.64     1498.84    222.95 o 
  -3   3  20     1037.03      942.79    105.75 o 
  -2   3  20      812.62      839.18    101.85 o 
  -1   3  20     1340.67     1463.17    122.55 o 
   0   3  20       40.60        6.20     69.07 o 
   1   3  20     1756.28     1496.87    129.10 o 
   2   3  20      194.60      153.32     75.01 o 
   3   3  20     1280.58     1452.75    125.27 o 
   4   3  20     1884.45     1944.97    146.08 o 
  -4   4  20     2199.01     2348.91    224.03 o 
  -3   4  20      731.72      694.37    124.25 o 
  -2   4  20     6695.49     6557.65    226.28 o 
  -1   4  20       99.71       93.19     85.97 o 
   0   4  20     7228.79     7338.09    369.19 o 
   1   4  20     1305.07     1299.70    117.56 o 
   2   4  20     9256.24     9361.85    306.92 o 
   3   4  20     1955.04     1643.58    184.97 o 
  -2   5  20      967.65      891.20    189.93 o 
  -1   5  20     4664.29     4587.05    199.17 o 
   0   5  20        6.37      -76.28     76.28 o 
   1   5  20     3236.10     3268.60    339.40 o 
  -5   1  21     5304.75     5053.47    350.07 o 
  -4   1  21     1492.95     1507.02    142.75 o 
  -3   1  21     6378.55     6440.97    197.46 o 
  -2   1  21      430.29      558.58     85.84 o 
  -1   1  21     8923.01     9029.23    380.77 o 
   0   1  21      825.54      798.22    104.95 o 
   1   1  21     4374.86     4523.88    320.23 o 
   2   1  21     3354.28     3280.66    156.12 o 
   3   1  21     2345.03     2154.14    155.15 o 
   4   1  21     4854.17     5448.20    293.87 o 
  -4   2  21      629.11      579.16     86.04 o 
  -3   2  21       23.28       75.29     72.95 o 
  -2   2  21     1306.86     1179.87    157.02 o 
  -1   2  21       42.82      -19.26     70.81 o 
   0   2  21      914.65      887.29    109.75 o 
   1   2  21      329.65      236.20     81.01 o 
   2   2  21      541.03      483.03    114.20 o 
   3   2  21      783.97      749.88    121.23 o 
   4   2  21       52.98      -37.26     86.42 o 
  -4   3  21      776.76     1104.03    126.00 o 
  -3   3  21     4007.59     4301.22    221.48 o 
  -2   3  21       78.26       42.60     73.72 o 
  -1   3  21     6495.20     6061.72    227.74 o 
   0   3  21     1674.08     1726.19    137.00 o 
   1   3  21     6043.59     6115.76    261.00 o 
   2   3  21     2332.76     2149.52    187.15 o 
   3   3  21     2152.17     1984.54    176.31 o 
  -2   4  21     2890.99     3238.60    197.17 o 
  -1   4  21      123.10       28.88    143.29 o 
   0   4  21     2978.11     2980.30    195.09 o 
   1   4  21     1850.88     2147.37    174.63 o 
   2   4  21      721.39      676.54    152.84 o 
  -4   0  22    15990.86    16147.16    695.65 o 
  -3   0  22      565.47      361.78    127.45 o 
  -2   0  22     8311.06     8318.52    365.73 o 
  -1   0  22      729.08      765.01    121.75 o 
   0   0  22    11740.99    12043.29    359.60 o 
   1   0  22     9244.36     9290.37    399.69 o 
   2   0  22      611.09      523.70    202.29 o 
   3   0  22     8187.97     7756.66    496.73 o 
  -4   1  22       45.25      -98.61    141.04 o 
  -3   1  22      738.94      761.78     96.22 o 
  -2   1  22       86.99       48.28     66.30 o 
  -1   1  22       16.37       61.17    103.33 o 
   0   1  22       23.99      104.79     76.76 o 
   1   1  22       75.46       11.16     66.60 o 
   2   1  22        6.10        5.38     87.55 o 
   3   1  22       20.20     -124.64    206.22 o 
  -3   2  22      440.64      447.62     96.13 o 
  -2   2  22     7790.67     8228.99    279.33 o 
  -1   2  22     3142.74     3237.20    194.84 o 
   0   2  22     7106.14     6446.35    297.89 o 
   1   2  22     6202.06     6716.55    305.46 o 
   2   2  22      963.91     1012.24    155.54 o 
  -2   3  22        9.37       60.69    147.22 o 
  -1   3  22     1091.88     1083.34    179.25 o 
   0   3  22      621.85      749.83    141.60 o 
   1   3  22     1282.78     1341.89    196.67 o 
  -2   1  23     4106.03     4381.75    265.67 o 
  -1   1  23     3256.79     3555.79    358.50 o 
   0   1  23     3709.59     3533.32    351.76 o 
   1   1  23      833.67     1118.34    140.68 o 
                                                 
